# Supplementary material for: Low-mass zinc pools in Escherichia coli: Micromolar concentrations, diverse compositions, and Zn-glutathione dominating under Zn-replete conditions
Source: J Biol Chem. 2025 Jul 29;301(8):110362. doi: 10.1016/j.jbc.2025.110362 (PMC12329115; doi:10.1016/j.jbc.2025.110362)
Supplement: Data and Analysis for Figures [file mmc2.xlsx]

## Sheet: Figure 1 Data
Elution Volume_Cyt0	Total Zn__Cyt0	S32__Cyt0	Elution Volume_Cyt0_forA280	A280_Cyt0		Elution Volume_Cyt10	Total Zn_Cyt10	S32_Cyt10	Elution Volume_Cyt10_forA280	A280_Cyt10		Elution Volume_Cyt100	Total Zn_Cyt100	S32_Cyt100	Elution Volume_Cyt100_forA280	A280_Cyt100
0.0303073	19559.8	109931	0.00225	-0.522427		0.0303107	13095.3	97382.4	0.0035	-0.51856		0.0303126	10658	90466.4	0.0005	-0.582596
0.0599075	19747.4	105978	0.00625	-0.52065		0.0599109	12773.6	97938.7	0.0075	-0.476624		0.0599128	10446.3	89520.5	0.0045	-0.569711
0.0895077	19939.9	101754	0.01025	-0.515878		0.0895111	12705.2	103011	0.0115	-0.433949		0.089513	10918.1	85789.2	0.0085	-0.555746
0.119108	20225.1	104658	0.01425	-0.509255		0.119111	13028.6	105028	0.0155	-0.395529		0.119113	10784.8	88385.3	0.0125	-0.542454
0.148708	19852.5	108873	0.01825	-0.50249		0.148711	13557.2	104825	0.0195	-0.366526		0.148713	10808.1	79106.9	0.0165	-0.533382
0.178308	21050.6	110414	0.02225	-0.497993		0.178312	13428.8	102638	0.0235	-0.349872		0.178314	10926.4	84333.9	0.0205	-0.53216
0.207908	20943	110818	0.02625	-0.496056		0.207912	13458.8	100419	0.0275	-0.34488		0.207914	11008.1	87058.2	0.0245	-0.536934
0.237509	20597.8	108841	0.03025	-0.496171		0.237512	13292.1	96978.2	0.0315	-0.349005		0.237514	10951.4	87997.4	0.0285	-0.545529
0.267109	20517.8	104173	0.03425	-0.49768		0.267112	13167	101109	0.0355	-0.361005		0.267114	11021.4	92582.8	0.0325	-0.555652
0.296709	21233.1	108287	0.03825	-0.500597		0.296712	13177.1	104873	0.0395	-0.37763		0.296714	10883.1	86251.5	0.0365	-0.56723
0.326309	20575.2	107268	0.04225	-0.503585		0.326313	13137	105047	0.0435	-0.396078		0.326315	10956.4	82910	0.0405	-0.578908
0.355909	20770.4	113823	0.04625	-0.505447		0.355913	12993.7	105263	0.0475	-0.415323		0.355915	10866.4	82199.2	0.0445	-0.589058
0.38551	20200.1	114368	0.05025	-0.5062		0.385513	13145.4	102959	0.0515	-0.434923		0.385515	10986.4	87346.7	0.0485	-0.597931
0.41511	20712.9	107016	0.05425	-0.507522		0.415113	12980.4	99477.4	0.0555	-0.454023		0.415115	10953.1	89824.8	0.0525	-0.605141
0.44471	20475.3	105990	0.05825	-0.510581		0.444713	13083.7	102225	0.0595	-0.470472		0.444715	10829.8	89372.3	0.0565	-0.611293
0.47431	20502.8	110495	0.06225	-0.514522		0.474314	13810.5	105571	0.0635	-0.48514		0.474316	10769.7	88709.3	0.0605	-0.615753
0.503911	20282.7	110928	0.06625	-0.52027		0.503914	13255.4	108657	0.0675	-0.499224		0.503916	11470	85687.4	0.0645	-0.618706
0.533511	20330.1	112734	0.07025	-0.527505		0.533514	13190.4	104281	0.0715	-0.513107		0.533516	10743	83522	0.0685	-0.620882
0.563111	20627.9	111231	0.07425	-0.536188		0.563114	13343.8	106460	0.0755	-0.527148		0.563116	10681.4	87044.6	0.0725	-0.622625
0.592711	19909.9	109295	0.07825	-0.544216		0.592715	13348.8	96185.8	0.0795	-0.540388		0.592716	11033.1	90439.5	0.0765	-0.624078
0.622311	20580.4	106926	0.08225	-0.549868		0.622315	13653.9	100458	0.0835	-0.553116		0.622317	10778.1	92052.6	0.0805	-0.626234
0.651911	20052.5	109457	0.08625	-0.552658		0.651915	13320.4	104752	0.0875	-0.563828		0.651917	11123.1	89158.8	0.0845	-0.629236
0.681512	20167.6	109639	0.09025	-0.552185		0.681515	13418.8	105578	0.0915	-0.573066		0.681517	11028.1	88487.6	0.0885	-0.633774
0.711112	20685.4	115498	0.09425	-0.550821		0.711115	13183.7	105927	0.0955	-0.581888		0.711117	11201.5	82950.6	0.0925	-0.639061
0.740712	20585.3	113208	0.09825	-0.549309		0.740715	13403.8	103398	0.0995	-0.590687		0.740717	10934.7	83467.4	0.0965	-0.644398
0.770312	20070.1	111927	0.10225	-0.548545		0.770316	13210.4	98355.2	0.1035	-0.600345		0.770318	11108.1	91528.7	0.1005	-0.650095
0.799913	20050	107157	0.10625	-0.548668		0.799916	13215.4	99208.2	0.1075	-0.609497		0.799918	11184.8	91456.4	0.1045	-0.655164
0.829513	20407.8	113470	0.11025	-0.550501		0.829516	13103.7	102037	0.1115	-0.6196		0.829518	10983.1	90164.2	0.1085	-0.660782
0.859113	20482.8	110697	0.11425	-0.55391		0.859116	13422.1	106749	0.1155	-0.62975		0.859118	10789.7	89292.1	0.1125	-0.666643
0.888713	20527.8	110041	0.11825	-0.557464		0.888717	13217.1	103401	0.1195	-0.63848		0.888718	11233.2	84743.6	0.1165	-0.673306
0.918313	20502.8	108962	0.12225	-0.56101		0.918317	13097	102758	0.1235	-0.644711		0.918319	10814.7	85452.2	0.1205	-0.680171
0.947913	20960.5	114217	0.12625	-0.563856		0.947917	13152	96549.6	0.1275	-0.648677		0.947919	11144.8	87267.1	0.1245	-0.686529
0.977514	20870.5	111968	0.13025	-0.56592		0.977517	12980.3	100250	0.1315	-0.652308		0.977519	10863.1	90392.7	0.1285	-0.692253
1.00711	20703	105877	0.13425	-0.567935		1.00712	13202	104261	0.1355	-0.654476		1.00712	10846.4	90213.1	0.1325	-0.695994
1.03671	21473.4	113167	0.13825	-0.571206		1.03672	12973.7	105262	0.1395	-0.655291		1.03672	10843.1	89850.2	0.1365	-0.698547
1.06631	20470.2	112724	0.14225	-0.574637		1.06632	13412.2	102554	0.1435	-0.655567		1.06632	11074.8	86466.8	0.1405	-0.700715
1.09591	20680.4	116577	0.14625	-0.576623		1.09592	13540.5	105968	0.1475	-0.657367		1.09592	10944.7	81931.8	0.1445	-0.70402
1.12551	20800.6	117526	0.15025	-0.578422		1.12552	13964	97100.6	0.1515	-0.660258		1.12552	10831.4	91279.2	0.1485	-0.708118
1.15511	19892.5	113783	0.15425	-0.581466		1.15512	14894.4	100895	0.1555	-0.662687		1.15512	11159.8	88761.5	0.1525	-0.711349
1.18472	20875.5	107147	0.15825	-0.584505		1.18472	15726.5	99874.5	0.1595	-0.665409		1.18472	10886.4	89998.9	0.1565	-0.713381
1.21432	20117.6	110354	0.16225	-0.585493		1.21432	16416.8	103985	0.1635	-0.669971		1.21432	10811.4	93636.1	0.1605	-0.713694
1.24392	20645.3	109791	0.16625	-0.585485		1.24392	16832.3	104436	0.1675	-0.676679		1.24392	10874.8	85996.8	0.1645	-0.714074
1.27352	20465.2	110828	0.17025	-0.587042		1.27352	16361.9	105761	0.1715	-0.682729		1.27352	11461.6	79375	0.1685	-0.715457
1.30312	20482.8	117052	0.17425	-0.588883		1.30312	16608.7	100224	0.1755	-0.68604		1.30312	11860.1	87520.9	0.1725	-0.719155
1.33272	20657.8	109698	0.17825	-0.590358		1.33272	16448.6	98435.9	0.1795	-0.687853		1.33272	12263.6	89299.5	0.1765	-0.725058
1.36232	20752.9	108055	0.18225	-0.591528		1.36232	15738.2	97294.9	0.1835	-0.690194		1.36232	12510.3	91627.9	0.1805	-0.731853
1.39192	20995.5	106693	0.18625	-0.593688		1.39192	15064.5	103347	0.1875	-0.69306		1.39192	12193.6	92837	0.1845	-0.7384
1.42152	20090.2	109468	0.19025	-0.596307		1.42152	14591	103374	0.1915	-0.695899		1.42152	11743.4	86332	0.1885	-0.743993
1.45112	20783	117931	0.19425	-0.597723		1.45112	14140.8	104914	0.1955	-0.698934		1.45112	11454.9	80876.9	0.1925	-0.748433
1.48072	20680.4	114016	0.19825	-0.598371		1.48072	14055.7	102239	0.1995	-0.703747		1.48072	11393.2	82186.6	0.1965	-0.749988
1.51032	20635.4	112179	0.20225	-0.599124		1.51032	13397.1	97287.8	0.2035	-0.709007		1.51032	11364.9	87372.9	0.2005	-0.749268
1.53992	20442.8	111757	0.20625	-0.600036		1.53992	13377.1	103341	0.2075	-0.712402		1.53992	11098.1	90654.9	0.2045	-0.747733
1.56952	20685.3	108297	0.21025	-0.60061		1.56952	13153.7	99235.4	0.2115	-0.71419		1.56952	10944.8	88003.1	0.2085	-0.748145
1.59912	20867.9	110989	0.21425	-0.601351		1.59912	13047	104718	0.2155	-0.71534		1.59912	10909.8	90595	0.2125	-0.750336
1.62872	20817.9	115680	0.21825	-0.603352		1.62872	13162.1	102683	0.2195	-0.716796		1.62872	11024.8	83265	0.2165	-0.75414
1.65832	20380.2	111634	0.22225	-0.607114		1.65832	12977	103328	0.2235	-0.717727		1.65832	11019.8	83751.1	0.2205	-0.75945
1.68792	20012.5	117374	0.22625	-0.610661		1.68792	13170.4	99619.9	0.2275	-0.718435		1.68792	11221.5	85675.4	0.2245	-0.764981
1.71752	20893	111403	0.23025	-0.613734		1.71752	13273.7	99107.5	0.2315	-0.720466		1.71752	11356.5	89084.2	0.2285	-0.770484
1.74712	20607.8	107228	0.23425	-0.617895		1.74712	13193.8	101499	0.2355	-0.723486		1.74712	11119.8	92004.8	0.2325	-0.77414
1.77672	20700.4	112916	0.23825	-0.622984		1.77672	13480.5	104368	0.2395	-0.72746		1.77672	11069.8	87393.2	0.2365	-0.775615
1.80632	20567.8	111252	0.24225	-0.627566		1.80632	13197.1	105800	0.2435	-0.731061		1.80632	11013.1	89741.6	0.2405	-0.774396
1.83592	20410.3	114974	0.24625	-0.629269		1.83592	13712.2	103557	0.2475	-0.734918		1.83592	11289.8	81789.3	0.2445	-0.772888
1.86552	20792.8	112804	0.25025	-0.629835		1.86552	13343.8	100461	0.2515	-0.739654		1.86553	10836.4	89165.6	0.2485	-0.77385
1.89512	20382.6	114580	0.25425	-0.631209		1.89512	13587.2	100795	0.2555	-0.744402		1.89513	10986.4	89078	0.2525	-0.776956
1.92472	20282.8	112885	0.25825	-0.632975		1.92472	13322.1	102278	0.2595	-0.748374		1.92473	11119.8	88808.8	0.2565	-0.781365
1.95432	20300.2	104909	0.26225	-0.634652		1.95432	13492.1	103085	0.2635	-0.750413		1.95433	11031.4	88628	0.2605	-0.786555
1.98392	20555.2	110404	0.26625	-0.635639		1.98392	13618.9	105652	0.2675	-0.751597		1.98393	10881.4	86636.2	0.2645	-0.792101
2.01352	20415.2	115700	0.27025	-0.637081		2.01352	13295.4	102050	0.2715	-0.752884		2.01353	10871.4	80098.8	0.2685	-0.796949
2.04312	20627.7	117163	0.27425	-0.638563		2.04312	13375.4	105448	0.2755	-0.755141		2.04313	10863.1	85152	0.2725	-0.800063
2.07272	20232.7	114751	0.27825	-0.638906		2.07272	13433.8	96388.2	0.2795	-0.757645		2.07273	11059.8	90179.3	0.2765	-0.802256
2.10232	20412.8	110273	0.28225	-0.638999		2.10232	13302.1	100303	0.2835	-0.760183		2.10233	10981.5	88936.1	0.2805	-0.804459
2.13192	20807.9	110162	0.28625	-0.639055		2.13192	13375.5	103428	0.2875	-0.763083		2.13193	11194.8	87320.4	0.2845	-0.806928
2.16152	20547.8	109286	0.29025	-0.640377		2.16153	13282.1	106499	0.2915	-0.766826		2.16153	11149.9	90239	0.2885	-0.81076
2.19112	21003.1	112281	0.29425	-0.642754		2.19113	13110.4	102018	0.2955	-0.771485		2.19113	11104.8	84185.1	0.2925	-0.814269
2.22072	20084.9	112583	0.29825	-0.645656		2.22073	13198.7	102181	0.2995	-0.775037		2.22073	11301.5	83803.7	0.2965	-0.817023
2.25032	20520.3	117677	0.30225	-0.648811		2.25033	13675.5	101279	0.3035	-0.777498		2.25033	11028.1	87043.3	0.3005	-0.819236
2.27992	20247.7	110061	0.30625	-0.651203		2.27993	13380.5	98779	0.3075	-0.779013		2.27993	11006.5	89011	0.3045	-0.822239
2.30952	20210.2	106804	0.31025	-0.653666		2.30953	13358.8	99678.5	0.3115	-0.780431		2.30953	11051.5	88882.8	0.3085	-0.825197
2.33912	20417.7	113047	0.31425	-0.655916		2.33913	13465.5	109250	0.3155	-0.782917		2.33913	11079.8	89043.6	0.3125	-0.826329
2.36872	20152.5	115135	0.31825	-0.657409		2.36873	13480.5	104537	0.3195	-0.78591		2.36873	10834.8	83071.3	0.3165	-0.827258
2.39832	20295.1	108902	0.32225	-0.658467		2.39833	13263.7	105162	0.3235	-0.790176		2.39833	10918.1	82796.3	0.3205	-0.829265
2.42792	20132.6	115327	0.32625	-0.66001		2.42793	13407.2	95610.3	0.3275	-0.794674		2.42793	10744.7	88138.5	0.3245	-0.830993
2.45752	20668	117233	0.33025	-0.66236		2.45753	13218.7	96690.4	0.3315	-0.798054		2.45753	10893.1	86022.5	0.3285	-0.830506
2.48712	20330.2	108034	0.33425	-0.664175		2.48713	13137	96702.9	0.3355	-0.799688		2.48713	10813.1	88469.2	0.3325	-0.829575
2.51672	20460.3	109497	0.33825	-0.665661		2.51673	13397.1	102258	0.3395	-0.80019		2.51673	10791.4	89230.7	0.3365	-0.83071
2.54632	19799.9	110718	0.34225	-0.668488		2.54633	13620.5	103831	0.3435	-0.800436		2.54633	10946.4	85788	0.3405	-0.834646
2.57592	20432.7	113712	0.34625	-0.672039		2.57593	13443.8	99995.1	0.3475	-0.801538		2.57593	10936.4	83748.2	0.3445	-0.83933
2.60552	20575.3	113320	0.35025	-0.674259		2.60553	13792.2	98746.7	0.3515	-0.804278		2.60553	11246.5	85225.1	0.3485	-0.844489
2.63512	20407.8	111322	0.35425	-0.674203		2.63513	13912.3	95475.1	0.3555	-0.808636		2.63513	11129.8	89957.1	0.3525	-0.850186
2.66473	20295.1	109809	0.35825	-0.673603		2.66473	13892.3	99275.7	0.3595	-0.813521		2.66473	10806.4	89353.5	0.3565	-0.855555
2.69433	20902.9	107067	0.36225	-0.673745		2.69433	13645.5	103730	0.3635	-0.817612		2.69433	11088.1	88332.4	0.3605	-0.860115
2.72393	20432.8	110537	0.36625	-0.674669		2.72393	13675.5	101687	0.3675	-0.821556		2.72393	11084.8	87546.7	0.3645	-0.862909
2.75353	20390.2	117183	0.37025	-0.676788		2.75353	13343.8	104248	0.3715	-0.824374		2.75353	11349.9	81870.3	0.3685	-0.865191
2.78313	20878	117586	0.37425	-0.6813		2.78313	13670.5	103294	0.3755	-0.827024		2.78313	11031.5	83822.8	0.3725	-0.867826
2.81273	20302.6	112613	0.37825	-0.68707		2.81273	13588.8	98806.9	0.3795	-0.830874		2.81273	11163.1	85137.2	0.3765	-0.871348
2.84233	20542.8	108912	0.38225	-0.692718		2.84233	12860.3	98341.9	0.3835	-0.835995		2.84233	11181.5	89990.6	0.3805	-0.8755
2.87193	21170.5	110041	0.38625	-0.697073		2.87193	13105.4	102104	0.3875	-0.839713		2.87193	11021.5	91387.4	0.3845	-0.879531
2.90153	20380.1	111191	0.39025	-0.701152		2.90153	13432.1	105974	0.3915	-0.840498		2.90153	10934.8	89225.7	0.3885	-0.883318
2.93113	20052.6	112978	0.39425	-0.704493		2.93113	13427.1	110022	0.3955	-0.840877		2.93113	10568	84675	0.3925	-0.8872
2.96073	20572.7	111705	0.39825	-0.706024		2.96073	13208.7	98739.5	0.3995	-0.842052		2.96073	10981.5	81501.6	0.3965	-0.891559
2.99033	20442.8	112744	0.40225	-0.705656		2.99033	13520.5	97906.1	0.4035	-0.843681		2.99033	11126.5	89676.3	0.4005	-0.895952
3.01993	20472.8	111151	0.40625	-0.704225		3.01993	13188.7	98516.4	0.4075	-0.844752		3.01993	11163.2	87238.7	0.4045	-0.898808
3.04953	20317.7	105857	0.41025	-0.701725		3.04953	13392.1	102379	0.4115	-0.846525		3.04953	11438.2	89419.8	0.4085	-0.899057
3.07913	20060	112999	0.41425	-0.697553		3.07913	13805.6	106069	0.4155	-0.849587		3.07913	11281.5	87024.3	0.4125	-0.899042
3.10873	20137.5	111585	0.41825	-0.694223		3.10873	13897.3	105330	0.4195	-0.852873		3.10873	11141.5	85539.2	0.4165	-0.899784
3.13833	19970	114368	0.42225	-0.693493		3.13833	13627.2	96220.6	0.4235	-0.854897		3.13833	11269.9	82341.6	0.4205	-0.901302
3.16793	20773	115054	0.42625	-0.695881		3.16793	14065.7	99714	0.4275	-0.854336		3.16793	11238.2	82762.8	0.4245	-0.902571
3.19753	20467.8	112694	0.43025	-0.699725		3.19753	13552.2	97825.3	0.4315	-0.853022		3.19753	11566.6	88924.1	0.4285	-0.904769
3.22713	20950.5	106483	0.43425	-0.704307		3.22713	13438.8	101116	0.4355	-0.852766		3.22713	11278.2	87768	0.4325	-0.908541
3.25673	20410.2	111342	0.43825	-0.70893		3.25673	13527.1	98711.5	0.4395	-0.85477		3.25673	11371.6	91178.9	0.4365	-0.912122
3.28633	20660.3	108136	0.44225	-0.712246		3.28633	13453.8	104355	0.4435	-0.857768		3.28633	11314.9	84520.4	0.4405	-0.915329
3.31593	20312.7	104425	0.44625	-0.714179		3.31593	13402.1	100445	0.4475	-0.861141		3.31593	11735	80951	0.4445	-0.918021
3.34553	20202.5	112704	0.45025	-0.714753		3.34553	13410.4	100480	0.4515	-0.866145		3.34553	11795	86325.8	0.4485	-0.921123
3.37513	21165.6	115084	0.45425	-0.714477		3.37513	13648.9	96407.9	0.4555	-0.87257		3.37514	11489.9	86633.7	0.4525	-0.923857
3.40473	20052.5	108115	0.45825	-0.714581		3.40473	13650.5	99523.9	0.4595	-0.879444		3.40474	11596.6	90910	0.4565	-0.927188
3.43433	20848	106250	0.46225	-0.716396		3.43433	13207	103038	0.4635	-0.884727		3.43434	11805	87877.3	0.4605	-0.930851
3.46393	21088.1	111798	0.46625	-0.719167		3.46393	13318.7	100923	0.4675	-0.887851		3.46394	11595	89230.7	0.4645	-0.933645
3.49353	20662.8	114439	0.47025	-0.721324		3.49353	13582.2	105396	0.4715	-0.889825		3.49354	11576.6	80052.1	0.4685	-0.935649
3.52313	20692.8	114449	0.47425	-0.724379		3.52313	13297.1	100943	0.4755	-0.891119		3.52314	11601.6	81637.1	0.4725	-0.937452
3.55273	20652.8	113510	0.47825	-0.728272		3.55273	13453.8	96100.2	0.4795	-0.891507		3.55274	11746.7	88997.5	0.4765	-0.940641
3.58233	21410.7	107964	0.48225	-0.732195		3.58233	14034	95655.3	0.4835	-0.89106		3.58234	11246.6	84902.7	0.4805	-0.944545
3.61193	20828	108710	0.48625	-0.734609		3.61193	14047.4	104906	0.4875	-0.890719		3.61194	11189.8	90506.9	0.4845	-0.949142
3.64153	20800.5	110213	0.49025	-0.737503		3.64154	14455.9	102104	0.4915	-0.891355		3.64154	11234.9	89264.5	0.4885	-0.95399
3.67113	20460.3	111241	0.49425	-0.742663		3.67114	14434.3	103421	0.4955	-0.892587		3.67114	11743.3	85830.6	0.4925	-0.957732
3.70073	20732.9	112986	0.49825	-0.747632		3.70074	14719.3	103113	0.4995	-0.893593		3.70074	11011.4	83137.9	0.4965	-0.960618
3.73033	21048.1	115599	0.50225	-0.75224		3.73034	13840.6	98887.9	0.5035	-0.894929		3.73034	10856.5	86466.5	0.5005	-0.962257
3.75993	21023	113884	0.50625	-0.75575		3.75994	13623.9	97616.6	0.5075	-0.896056		3.75994	11368.2	87419.9	0.5045	-0.962836
3.78953	20858	109275	0.51025	-0.759371		3.78954	13687.3	100868	0.5115	-0.896898		3.78954	11214.8	86761.4	0.5085	-0.962995
3.81913	20645.3	108479	0.51425	-0.761356		3.81914	13378.8	103468	0.5155	-0.898463		3.81914	11266.5	85607.3	0.5125	-0.96303
3.84873	20070	111031	0.51825	-0.76133		3.84874	13360.5	102044	0.5195	-0.900502		3.84874	10828.1	85526.2	0.5165	-0.96368
3.87833	20712.9	115054	0.52225	-0.760488		3.87834	13172.1	102501	0.5235	-0.903251		3.87834	11208.2	81321.5	0.5205	-0.963675
3.90793	19989.9	113360	0.52625	-0.760242		3.90794	13453.8	100449	0.5275	-0.9057		3.90794	11004.9	83152.3	0.5245	-0.963303
3.93753	20365.2	116668	0.53025	-0.761241		3.93754	13447.2	96676.8	0.5315	-0.908896		3.93754	10813	87494.1	0.5285	-0.962714
3.96713	20767.9	111181	0.53425	-0.763193		3.96714	13088.7	97025.4	0.5355	-0.912319		3.96714	10813	88617.3	0.5325	-0.961723
3.99673	20155.1	107904	0.53825	-0.765353		3.99674	13270.4	100989	0.5395	-0.914874		3.99674	11841.7	90768.5	0.5365	-0.960087
4.02633	20402.7	108177	0.54225	-0.767995		4.02634	13162	99793	0.5435	-0.916816		4.02634	11751.7	87378.7	0.5405	-0.959508
4.05593	19767.4	116709	0.54625	-0.772297		4.05594	13450.5	105195	0.5475	-0.917586		4.05594	10721.3	81601.6	0.5445	-0.961932
4.08553	20170	116719	0.55025	-0.776671		4.08554	13642.2	99405.5	0.5515	-0.918205		4.08554	10526.3	82615	0.5485	-0.966904
4.11513	20255.1	112552	0.55425	-0.780541		4.11514	13493.8	96147.4	0.5555	-0.919312		4.11514	10788	87184.3	0.5525	-0.972991
4.14474	20117.5	112744	0.55825	-0.781957		4.14474	12915.3	96844.1	0.5595	-0.921999		4.14474	10976.4	90596.5	0.5565	-0.978443
4.17434	20570.3	106804	0.56225	-0.783633		4.17434	13055.3	104194	0.5635	-0.925419		4.17434	10529.6	86278.1	0.5605	-0.984592
4.20394	20552.8	111937	0.56625	-0.785571		4.20394	13032	103757	0.5675	-0.928494		4.20394	10854.7	86855.4	0.5645	-0.990214
4.23354	20217.6	113733	0.57025	-0.786811		4.23354	13133.7	103940	0.5715	-0.932778		4.23354	10769.7	84768	0.5685	-0.993421
4.26314	20340.3	112422	0.57425	-0.7874		4.26314	13125.4	100621	0.5755	-0.937909		4.26314	10387.9	83213.1	0.5725	-0.99471
4.29274	20497.7	115246	0.57825	-0.787321		4.29274	13127.1	95242.3	0.5795	-0.942238		4.29274	10911.4	86472.5	0.5765	-0.995688
4.32234	20917.9	111090	0.58225	-0.788137		4.32234	13572.2	99034	0.5835	-0.943758		4.32234	10763	88917	0.5805	-0.998321
4.35194	19870	108357	0.58625	-0.788484		4.35194	13567.2	97926.1	0.5875	-0.943941		4.35194	10814.7	93179.3	0.5845	-1.00075
4.38154	20377.7	108904	0.59025	-0.788778		4.38154	13278.8	103805	0.5915	-0.943827		4.38154	10919.8	87532.3	0.5885	-1.00285
4.41114	20317.7	111352	0.59425	-0.789329		4.41114	13450.5	105478	0.5955	-0.943296		4.41114	10866.4	85608	0.5925	-1.00585
4.44074	20807.9	112634	0.59825	-0.790682		4.44074	13768.9	102937	0.5995	-0.942004		4.44074	10901.4	85668.3	0.5965	-1.00905
4.47034	19897.4	112855	0.60225	-0.794061		4.47034	13517.2	96772.6	0.6035	-0.940839		4.47034	10843.1	84367.2	0.6005	-1.01147
4.49994	19752.3	112825	0.60625	-0.798378		4.49994	13597.2	98021.4	0.6075	-0.941445		4.49994	10854.7	87271.2	0.6045	-1.01285
4.52954	20425.3	108095	0.61025	-0.802867		4.52954	13183.7	98026.2	0.6115	-0.944036		4.52954	10491.3	88870.2	0.6085	-1.01501
4.55914	20612.9	105766	0.61425	-0.805788		4.55914	13435.5	102387	0.6155	-0.948707		4.55914	10818.1	90406.1	0.6125	-1.0183
4.58874	21243	109288	0.61825	-0.807822		4.58874	13232.1	99665.3	0.6195	-0.955184		4.58874	10551.3	86748.3	0.6165	-1.02191
4.61834	20157.6	112825	0.62225	-0.808958		4.61834	13333.8	103119	0.6235	-0.963872		4.61834	10921.4	81380.1	0.6205	-1.02617
4.64794	20782.9	115145	0.62625	-0.808883		4.64794	13195.4	100674	0.6275	-0.973324		4.64794	10541.3	84567	0.6245	-1.031
4.67754	20617.9	112068	0.63025	-0.809126		4.67754	13257.1	96483.3	0.6315	-0.982205		4.67754	10297.9	84883.3	0.6285	-1.03532
4.70714	20555.2	108428	0.63425	-0.810385		4.70714	13212.1	94540.5	0.6355	-0.988886		4.70714	10691.4	87870.3	0.6325	-1.038
4.73674	20765.5	106734	0.63825	-0.812884		4.73674	13002	103878	0.6395	-0.9943		4.73674	10509.6	88817.1	0.6365	-1.03963
4.76634	20560.3	111242	0.64225	-0.81484		4.76634	13207.1	103946	0.6435	-0.998527		4.76634	10746.4	88211.2	0.6405	-1.04145
4.79594	20505.3	113683	0.64625	-0.817265		4.79594	12743.6	104194	0.6475	-1.00152		4.79594	10421.3	82507.9	0.6445	-1.04378
4.82554	19992.5	109901	0.65025	-0.821479		4.82554	13255.4	106359	0.6515	-1.00252		4.82554	10653	81046.1	0.6485	-1.04742
4.85514	20668	113804	0.65425	-0.826806		4.85514	13237	96854.2	0.6555	-1.00145		4.85515	10543	85881.8	0.6525	-1.05153
4.88474	20075.1	109113	0.65825	-0.829961		4.88474	13432.1	96864.2	0.6595	-1.00068		4.88475	10859.7	86198.3	0.6565	-1.05556
4.91434	20107.6	109073	0.66225	-0.8303		4.91434	13010.3	101244	0.6635	-1.00102		4.91435	10804.7	87452.8	0.6605	-1.05769
4.94394	20262.5	111917	0.66625	-0.829991		4.94394	13203.7	103669	0.6675	-1.00215		4.94395	10699.7	88844	0.6645	-1.0591
4.97354	19985	113652	0.67025	-0.830483		4.97354	13352.1	103925	0.6715	-1.00277		4.97355	10659.7	84205.4	0.6685	-1.05994
5.00314	20342.7	111847	0.67425	-0.830207		5.00314	13063.7	101414	0.6755	-1.00365		5.00315	10751.4	81641.9	0.6725	-1.05964
5.03274	20317.6	109739	0.67825	-0.828724		5.03274	13158.7	96771.9	0.6795	-1.00601		5.03275	10683	86655.4	0.6765	-1.05925
5.06234	20085.1	114651	0.68225	-0.828441		5.06234	13470.5	93923	0.6835	-1.00814		5.06235	10769.7	85522.2	0.6805	-1.05926
5.09194	20647.8	109759	0.68625	-0.831626		5.09194	13357.1	98611.2	0.6875	-1.00783		5.09195	10894.7	89660.5	0.6845	-1.06111
5.12154	19980	108508	0.69025	-0.836801		5.12155	13220.4	98946.4	0.6915	-1.00509		5.12155	10536.3	88111	0.6885	-1.06336
5.15114	20142.5	108408	0.69425	-0.841603		5.15115	13525.5	104906	0.6955	-1.00255		5.15115	10813	85198.1	0.6925	-1.06555
5.18074	20452.8	110304	0.69825	-0.845432		5.18075	13480.5	104685	0.6995	-1.00327		5.18075	10878.1	78911.7	0.6965	-1.06725
5.21034	20075	115741	0.70225	-0.847928		5.21035	13203.7	99239.9	0.7035	-1.00665		5.21035	10801.4	82837	0.7005	-1.06934
5.23994	20772.9	113591	0.70625	-0.849381		5.23995	13413.8	95427.7	0.7075	-1.01099		5.23995	10894.7	87963.8	0.7045	-1.07293
5.26954	20763	109749	0.71025	-0.84959		5.26955	13227.1	98274.5	0.7115	-1.01602		5.26955	10601.4	91177.9	0.7085	-1.07723
5.29914	19912.4	105151	0.71425	-0.849981		5.29915	13318.7	100908	0.7155	-1.02252		5.29915	11106.5	89346.3	0.7125	-1.08045
5.32874	20160.1	108600	0.71825	-0.850994		5.32875	13053.7	103354	0.7195	-1.02986		5.32875	11061.4	88069.6	0.7165	-1.08214
5.35834	20427.8	114701	0.72225	-0.852577		5.35835	13897.3	106218	0.7235	-1.03467		5.35835	10943.1	82125.4	0.7205	-1.08422
5.38794	20785.4	116618	0.72625	-0.855092		5.38795	13650.6	98444.7	0.7275	-1.03684		5.38795	10524.7	83688.8	0.7245	-1.08664
5.41754	20627.8	117950	0.73025	-0.859566		5.41755	13927.4	97563.7	0.7315	-1.03889		5.41755	10511.3	86117	0.7285	-1.08838
5.44714	20525.4	113864	0.73425	-0.864808		5.44715	13965.6	97569.4	0.7355	-1.04152		5.44715	10473	87607.6	0.7325	-1.08964
5.47674	20322.7	107914	0.73825	-0.869375		5.47675	14019	97616.6	0.7395	-1.04305		5.47675	10713	87439.5	0.7365	-1.09168
5.50634	20752.9	106695	0.74225	-0.873122		5.50635	13944	100303	0.7435	-1.04186		5.50635	10616.3	88694.8	0.7405	-1.09477
5.53594	20868	113360	0.74625	-0.87655		5.53595	13994.1	105780	0.7475	-1.03996		5.53595	10584.6	81938.4	0.7445	-1.09727
5.56554	20357.8	115750	0.75025	-0.879738		5.56555	13745.6	102416	0.7515	-1.03893		5.56555	10748.1	83039	0.7485	-1.09884
5.59514	20535.2	112936	0.75425	-0.880901		5.59515	14035.7	97765.4	0.7555	-1.03936		5.59515	11608.5	87608.2	0.7525	-1.0996
5.62475	20617.9	111493	0.75825	-0.88146		5.62475	17694.9	95500.8	0.7595	-1.04121		5.62475	10474.6	88220	0.7565	-1.09963
5.65435	20397.7	108610	0.76225	-0.883471		5.65435	14012.4	100276	0.7635	-1.04412		5.65435	10731.4	87179.5	0.7605	-1.09988
5.68395	20467.8	110234	0.76625	-0.886422		5.68395	13849	102010	0.7675	-1.04821		5.68395	10573	88257.9	0.7645	-1.10082
5.71355	20785.3	111797	0.77025	-0.889421		5.71355	13670.6	104221	0.7715	-1.05331		5.71355	10756.4	82582.7	0.7685	-1.10294
5.74315	21333.2	111978	0.77425	-0.891764		5.74315	13767.3	101084	0.7755	-1.05932		5.74315	10489.6	82836.3	0.7725	-1.10513
5.77275	22096.3	113743	0.77825	-0.895351		5.77275	13695.6	100645	0.7795	-1.06472		5.77275	10608	84412.8	0.7765	-1.10773
5.80235	22186.4	113289	0.78225	-0.898834		5.80235	13797.3	95165.2	0.7835	-1.06756		5.80235	10843	86554	0.7805	-1.11162
5.83195	21420.9	115208	0.78625	-0.899326		5.83195	13774	102601	0.7875	-1.0685		5.83195	10766.4	87076.7	0.7845	-1.11552
5.86155	20175	112895	0.79025	-0.89683		5.86155	13855.6	101036	0.7915	-1.06944		5.86155	10584.7	86587.6	0.7885	-1.11833
5.89115	20477.8	107380	0.79425	-0.894368		5.89115	13678.9	104081	0.7955	-1.07128		5.89115	10484.6	86078.7	0.7925	-1.11915
5.92075	22659.1	113582	0.79825	-0.894129		5.92075	13353.8	103065	0.7995	-1.07262		5.92075	10749.7	81057.9	0.7965	-1.12028
5.95035	22759.3	117899	0.80225	-0.895556		5.95035	13600.6	99840.7	0.8035	-1.07306		5.95035	10574.7	85642.4	0.8005	-1.12244
5.97995	22769.5	119322	0.80625	-0.896972		5.97995	13568.8	97932.2	0.8075	-1.07426		5.97995	10571.3	87573.1	0.8045	-1.12531
6.00955	21295.9	111927	0.81025	-0.898227		6.00955	13360.4	99618.1	0.8115	-1.07798		6.00955	10671.4	86519.6	0.8085	-1.12886
6.03915	22381.6	112624	0.81425	-0.899687		6.03915	13447.1	103253	0.8155	-1.08303		6.03915	10514.7	88574.5	0.8125	-1.1342
6.06875	22048.8	117900	0.81825	-0.901181		6.06875	13372.1	103159	0.8195	-1.08699		6.06875	11039.8	87230.9	0.8165	-1.14142
6.09835	25028.6	114479	0.82225	-0.902567		6.09835	14262.4	102138	0.8235	-1.08872		6.09835	10568	80950.2	0.8205	-1.14796
6.12795	28476.8	128353	0.82625	-0.902928		6.12795	14269.1	103921	0.8275	-1.09001		6.12795	10931.4	83889.1	0.8245	-1.1518
6.15755	31448.8	126088	0.83025	-0.903308		6.15755	13907.3	95764.9	0.8315	-1.09259		6.15755	10989.8	86662	0.8285	-1.15288
6.18715	22111.5	142081	0.83425	-0.905357		6.18715	14040.6	99248.8	0.8355	-1.09502		6.18715	10989.8	87633.7	0.8325	-1.15333
6.21675	20407.6	111636	0.83825	-0.908628		6.21675	13423.8	97468.6	0.8395	-1.09626		6.21675	10958.1	89608.1	0.8365	-1.153
6.24635	19667.4	108772	0.84225	-0.910964		6.24635	13407.1	100303	0.8435	-1.0974		6.24635	11094.8	85158.6	0.8405	-1.15164
6.27595	20262.6	110376	0.84625	-0.910576		6.27595	13463.8	106525	0.8475	-1.10095		6.27595	10899.7	84701.9	0.8445	-1.14997
6.30555	20477.8	112381	0.85025	-0.909023		6.30555	13357.1	104115	0.8515	-1.1047		6.30556	11426.5	79992.4	0.8485	-1.14936
6.33515	20720.4	116355	0.85425	-0.908244		6.33515	13317.1	98880	0.8555	-1.10654		6.33516	11384.9	82709.9	0.8525	-1.15037
6.36475	19564.9	113077	0.85825	-0.907905		6.36475	13355.4	99579	0.8595	-1.10772		6.36476	11181.5	87064	0.8565	-1.15087
6.39435	19784.9	107883	0.86225	-0.90852		6.39435	13305.4	101056	0.8635	-1.1105		6.39436	10971.4	89647.5	0.8605	-1.1505
6.42395	20240.2	106089	0.86625	-0.910491		6.42395	13283.7	104658	0.8675	-1.11374		6.42396	11781.6	90427.7	0.8645	-1.15044
6.45355	20415.2	108782	0.87025	-0.914566		6.45355	13353.8	103166	0.8715	-1.11439		6.45356	11169.9	85707.6	0.8685	-1.15221
6.48315	20565.2	112482	0.87425	-0.920139		6.48315	13403.8	104490	0.8755	-1.1131		6.48316	11008.1	80663.2	0.8725	-1.15471
6.51275	20497.8	110475	0.87825	-0.925228		6.51275	13535.5	105216	0.8795	-1.11255		6.51276	11141.5	83789.6	0.8765	-1.15602
6.54235	20500.3	111857	0.88225	-0.929307		6.54235	13383.8	99229.3	0.8835	-1.11358		6.54236	11403.2	86434.1	0.8805	-1.15709
6.57195	20034.9	107108	0.88625	-0.932008		6.57195	13888.9	101271	0.8875	-1.11493		6.57196	11368.2	88755.6	0.8845	-1.16001
6.60155	20555.4	108034	0.89025	-0.933871		6.60156	13790.6	105686	0.8915	-1.11597		6.60156	11656.6	86366.7	0.8885	-1.16461
6.63115	20525.2	108841	0.89425	-0.935946		6.63116	13922.3	104738	0.8955	-1.11705		6.63116	12261.9	88955.8	0.8925	-1.16887
6.66075	20080	110435	0.89825	-0.937033		6.66076	13967.3	104551	0.8995	-1.11945		6.66076	12543.6	81319.5	0.8965	-1.17317
6.69035	20315.2	112593	0.90225	-0.937317		6.69036	14399.1	104041	0.9035	-1.12272		6.69036	14139.2	83427.6	0.9005	-1.1783
6.71995	20510.3	112794	0.90625	-0.936836		6.71996	14120.7	98939.7	0.9075	-1.12505		6.71996	15644.9	91392.5	0.9045	-1.18392
6.74955	20677.9	110626	0.91025	-0.93675		6.74956	14619.2	102829	0.9115	-1.12611		6.74956	18355.3	91428.2	0.9085	-1.18839
6.77915	20442.6	104173	0.91425	-0.936989		6.77916	15542.9	106963	0.9155	-1.12716		6.77916	21632.3	91549.4	0.9125	-1.19255
6.80875	20065.2	110022	0.91825	-0.936322		6.80876	15636.3	113228	0.9195	-1.1309		6.80876	26618.5	91568.8	0.9165	-1.19676
6.83835	20635.2	113291	0.92225	-0.934962		6.83836	16620	114378	0.9235	-1.13721		6.83836	33034.9	90153.3	0.9205	-1.19944
6.86795	20497.8	113713	0.92625	-0.934418		6.86796	17672.1	114173	0.9275	-1.14433		6.86796	40235	93593.3	0.9245	-1.19976
6.89755	20803	113079	0.93025	-0.935953		6.89756	19237.8	112331	0.9315	-1.15084		6.89756	49600.1	101963	0.9285	-1.19808
6.92715	20998	118132	0.93425	-0.940133		6.92716	21075.4	112019	0.9355	-1.15672		6.92716	61114.8	105585	0.9325	-1.1959
6.95675	21638.2	114106	0.93825	-0.945821		6.95676	23188.6	121913	0.9395	-1.16273		6.95676	75684.2	121768	0.9365	-1.19353
6.98635	22108.5	118370	0.94225	-0.952758		6.98636	25920.2	126328	0.9435	-1.16788		6.98636	93464.9	121564	0.9405	-1.19233
7.01595	22999.1	122899	0.94625	-0.959873		7.01596	29501.4	134901	0.9475	-1.17018		7.01596	111581	129282	0.9445	-1.19495
7.04555	23601.9	133130	0.95025	-0.966478		7.04556	33496.6	139294	0.9515	-1.16935		7.04556	135380	135509	0.9485	-1.20056
7.07515	23656.9	144006	0.95425	-0.97201		7.07516	38551.7	146483	0.9555	-1.16799		7.07516	161065	159301	0.9525	-1.20671
7.10476	25067.7	143928	0.95825	-0.97404		7.10476	43335	152151	0.9595	-1.16736		7.10476	194645	185365	0.9565	-1.21139
7.13436	25513.1	149044	0.96225	-0.97267		7.13436	50094.9	171027	0.9635	-1.16745		7.13436	227922	204938	0.9605	-1.21446
7.16396	26996.5	157463	0.96625	-0.968307		7.16396	57419.9	190153	0.9675	-1.16759		7.16396	274671	224503	0.9645	-1.21672
7.19356	27611.8	173262	0.97025	-0.965059		7.19356	66553.6	210044	0.9715	-1.1694		7.19356	317528	258047	0.9685	-1.21785
7.22316	28922.9	189629	0.97425	-0.963487		7.22316	76609.7	230951	0.9755	-1.17307		7.22316	365492	269065	0.9725	-1.21921
7.25276	29818.6	206294	0.97825	-0.962697		7.25276	88595	251418	0.9795	-1.17757		7.25276	425394	311618	0.9765	-1.22302
7.28236	31552.5	227286	0.98225	-0.962887		7.28236	105451	270878	0.9835	-1.18145		7.28236	477132	381112	0.9805	-1.22781
7.31196	33056.3	238925	0.98625	-0.964396		7.31196	121405	298938	0.9875	-1.184		7.31196	539505	417296	0.9845	-1.23255
7.34156	34928.3	243709	0.99025	-0.967577		7.34156	141369	347149	0.9915	-1.18561		7.34156	603860	463175	0.9885	-1.23633
7.37116	36629.6	278584	0.99425	-0.971381		7.37116	169533	402914	0.9955	-1.1856		7.37116	683680	508998	0.9925	-1.2398
7.40076	37901.3	298692	0.99825	-0.974137		7.40076	198671	441536	0.9995	-1.18479		7.40076	755138	557922	0.9965	-1.24428
7.43036	39693.6	346937	1.00225	-0.976223		7.43036	236032	485852	1.0035	-1.1835		7.43036	825662	589413	1.0005	-1.24765
7.45996	43267.6	361283	1.00625	-0.979055		7.45996	279343	537455	1.0075	-1.18367		7.45996	921979	672777	1.0045	-1.2501
7.48956	45981.2	380892	1.01025	-0.984155		7.48956	332824	585619	1.0115	-1.18465		7.48956	1.03423e+06	801321	1.0085	-1.25207
7.51916	49889.2	394719	1.01425	-0.9914		7.51916	397638	696664	1.0155	-1.18463		7.51916	1.17769e+06	868140	1.0125	-1.25412
7.54876	54237.9	469912	1.01825	-0.997297		7.54876	472791	846522	1.0195	-1.18391		7.54876	1.33814e+06	977164	1.0165	-1.25661
7.57836	62211.6	522236	1.02225	-1.00281		7.57836	582058	988280	1.0235	-1.18333		7.57836	1.54973e+06	1.08732e+06	1.0205	-1.25727
7.60796	72759.1	645442	1.02625	-1.00821		7.60796	712412	1.21382e+06	1.0275	-1.18343		7.60796	1.8464e+06	1.24675e+06	1.0245	-1.25895
7.63756	89964.5	854622	1.03025	-1.01243		7.63756	907542	1.48194e+06	1.0315	-1.183		7.63756	2.21641e+06	1.49314e+06	1.0285	-1.26353
7.66716	120194	1.18118e+06	1.03425	-1.01397		7.66716	1.16392e+06	1.86578e+06	1.0355	-1.18199		7.66716	2.76145e+06	1.72538e+06	1.0325	-1.26986
7.69676	164142	1.40838e+06	1.03825	-1.01346		7.69676	1.48509e+06	2.4277e+06	1.0395	-1.18285		7.69676	3.38882e+06	1.96377e+06	1.0365	-1.27464
7.72636	230718	1.98538e+06	1.04225	-1.01379		7.72636	1.87641e+06	3.08913e+06	1.0435	-1.18608		7.72636	3.98054e+06	2.53648e+06	1.0405	-1.27748
7.75596	317353	2.86887e+06	1.04625	-1.01588		7.75596	2.27153e+06	3.91513e+06	1.0475	-1.19035		7.75596	4.80545e+06	2.78783e+06	1.0445	-1.28159
7.78556	439105	3.23911e+06	1.05025	-1.01856		7.78556	2.73728e+06	4.7624e+06	1.0515	-1.19404		7.78557	5.28646e+06	3.26457e+06	1.0485	-1.28529
7.81516	622943	4.1433e+06	1.05425	-1.02155		7.81516	3.23727e+06	5.58442e+06	1.0555	-1.19618		7.81517	6.27635e+06	4.31112e+06	1.0525	-1.28673
7.84476	895870	5.50418e+06	1.05825	-1.02524		7.84476	3.99584e+06	6.94093e+06	1.0595	-1.19804		7.84477	7.57436e+06	6.03964e+06	1.0565	-1.28563
7.87436	1.41412e+06	7.18273e+06	1.06225	-1.03054		7.87436	5.19854e+06	9.31401e+06	1.0635	-1.19939		7.87437	9.30573e+06	8.08079e+06	1.0605	-1.28627
7.90396	2.36909e+06	1.0733e+07	1.06625	-1.03649		7.90396	7.42768e+06	1.40072e+07	1.0675	-1.20054		7.90397	1.2319e+07	1.2296e+07	1.0645	-1.28937
7.93356	4.1491e+06	1.61516e+07	1.07025	-1.04113		7.93356	1.05009e+07	2.20817e+07	1.0715	-1.2018		7.93357	1.73396e+07	1.79437e+07	1.0685	-1.29271
7.96316	6.60399e+06	2.70744e+07	1.07425	-1.04504		7.96316	1.50442e+07	3.11002e+07	1.0755	-1.20447		7.96317	2.62918e+07	2.61313e+07	1.0725	-1.29612
7.99276	9.84252e+06	4.41352e+07	1.07825	-1.04824		7.99276	2.25557e+07	4.62069e+07	1.0795	-1.20921		7.99277	3.85299e+07	4.07475e+07	1.0765	-1.29922
8.02236	1.45088e+07	6.385e+07	1.08225	-1.05031		8.02236	3.20294e+07	6.11588e+07	1.0835	-1.21521		8.02237	5.34616e+07	5.72279e+07	1.0805	-1.3023
8.05196	2.05787e+07	8.34609e+07	1.08625	-1.04923		8.05196	4.20448e+07	8.45065e+07	1.0875	-1.22198		8.05197	6.97887e+07	7.51831e+07	1.0845	-1.30399
8.08156	2.60986e+07	1.08966e+08	1.09025	-1.04613		8.08157	5.23765e+07	1.02551e+08	1.0915	-1.22824		8.08157	8.77377e+07	9.56666e+07	1.0885	-1.30377
8.11116	3.1515e+07	1.29235e+08	1.09425	-1.04361		8.11117	6.30746e+07	1.33166e+08	1.0955	-1.23285		8.11117	1.04225e+08	1.14441e+08	1.0925	-1.30327
8.14076	3.70005e+07	1.51337e+08	1.09825	-1.04339		8.14077	7.41051e+07	156486411	1.0995	-1.23512		8.14077	118948212	1.19181e+08	1.0965	-1.30287
8.17036	4.24767e+07	1.72881e+08	1.10225	-1.04622		8.17037	8.44293e+07	1.74447e+08	1.1035	-1.23519		8.17037	1.33433e+08	1.29777e+08	1.1005	-1.30413
8.19996	4.70083e+07	1.91465e+08	1.10625	-1.05115		8.19997	9.26411e+07	1.86137e+08	1.1075	-1.23444		8.19997	1.45724e+08	1.51367e+08	1.1045	-1.30718
8.22956	5.10004e+07	199206747	1.11025	-1.05736		8.22957	9.92931e+07	200546237	1.1115	-1.2333		8.22957	1.51208e+08	1.60019e+08	1.1085	-1.31146
8.25916	5.38693e+07	2.08961e+08	1.11425	-1.0647		8.25917	1.03745e+08	2.11223e+08	1.1155	-1.23318		8.25917	1.55695e+08	1.63493e+08	1.1125	-1.31654
8.28876	5.65598e+07	204513287	1.11825	-1.07123		8.28877	1.05981e+08	2.2161e+08	1.1195	-1.23577		8.28877	1.59129e+08	1.6711e+08	1.1165	-1.32115
8.31836	5.86791e+07	2.14523e+08	1.12225	-1.07587		8.31837	1.05514e+08	2.38304e+08	1.1235	-1.24071		8.31837	1.58922e+08	1.6159e+08	1.1205	-1.32493
8.34796	6.10416e+07	2.28682e+08	1.12625	-1.07867		8.34797	1.02754e+08	2.30385e+08	1.1275	-1.24729		8.34797	1.53849e+08	1.53376e+08	1.1245	-1.3274
8.37756	6.23384e+07	2.32457e+08	1.13025	-1.08077		8.37757	1.01065e+08	2.09219e+08	1.1315	-1.25387		8.37757	1.51987e+08	1.58419e+08	1.1285	-1.32965
8.40716	6.23541e+07	2.2709e+08	1.13425	-1.0816		8.40717	9.70779e+07	2.03068e+08	1.1355	-1.25935		8.40717	146035218	1.55614e+08	1.1325	-1.33186
8.43676	6.12903e+07	2.2035e+08	1.13825	-1.07976		8.43677	9.34856e+07	2.01743e+08	1.1395	-1.26336		8.43677	1.40042e+08	1.52017e+08	1.1365	-1.33419
8.46636	6.03224e+07	2.09983e+08	1.14225	-1.07731		8.46637	8.9022e+07	1.99874e+08	1.1435	-1.26502		8.46637	133767906	1.4551e+08	1.1405	-1.33605
8.49596	5.99147e+07	2.04915e+08	1.14625	-1.07569		8.49597	8.49239e+07	2.00871e+08	1.1475	-1.26527		8.49597	1.25949e+08	1.33138e+08	1.1445	-1.33784
8.52556	5.78798e+07	2.06682e+08	1.15025	-1.0743		8.52557	8.01562e+07	181390324	1.1515	-1.26485		8.52557	118465258	1.17557e+08	1.1485	-1.34061
8.55516	5.61813e+07	1.9727e+08	1.15425	-1.07258		8.55517	7.44004e+07	1.67209e+08	1.1555	-1.26466		8.55517	1.13258e+08	1.14812e+08	1.1525	-1.34405
8.58477	5.52602e+07	1.84379e+08	1.15825	-1.07248		8.58477	6.88877e+07	1.5872e+08	1.1595	-1.26569		8.58477	1.05366e+08	1.12675e+08	1.1565	-1.34806
8.61437	5.34422e+07	1.77059e+08	1.16225	-1.07463		8.61437	6.32594e+07	1.39193e+08	1.1635	-1.26749		8.61437	9.90058e+07	1.04391e+08	1.1605	-1.35068
8.64397	4.98765e+07	1.65108e+08	1.16625	-1.07745		8.64397	5.86327e+07	136481178	1.1675	-1.2711		8.64397	9.21317e+07	1.04481e+08	1.1645	-1.35278
8.67357	4.67602e+07	1.46214e+08	1.17025	-1.0783		8.67357	5.40634e+07	1.27225e+08	1.1715	-1.27606		8.67357	8.57e+07	9.25293e+07	1.1685	-1.3555
8.70317	4.21917e+07	135351088	1.17425	-1.07878		8.70317	5.00393e+07	1.21291e+08	1.1755	-1.28175		8.70317	7.73922e+07	8.03268e+07	1.1725	-1.35855
8.73277	3.80289e+07	1.23249e+08	1.17825	-1.08062		8.73277	4.65717e+07	1.08957e+08	1.1795	-1.28602		8.73277	6.9395e+07	7.36838e+07	1.1765	-1.36078
8.76237	3.37273e+07	1.06857e+08	1.18225	-1.08378		8.76237	4.2026e+07	1.00316e+08	1.1835	-1.28831		8.76237	6.08697e+07	6.92752e+07	1.1805	-1.3616
8.79197	2.94851e+07	9.28249e+07	1.18625	-1.08614		8.79197	3.75004e+07	8.73673e+07	1.1875	-1.28944		8.79197	5.45437e+07	6.1025e+07	1.1845	-1.3628
8.82157	2.59271e+07	7.60871e+07	1.19025	-1.08689		8.82157	3.29781e+07	8.05139e+07	1.1915	-1.28943		8.82157	4.8763e+07	5.57261e+07	1.1885	-1.36518
8.85117	2.26459e+07	6.62148e+07	1.19425	-1.08803		8.85117	2.92788e+07	7.45152e+07	1.1955	-1.28911		8.85117	4.19539e+07	4.93538e+07	1.1925	-1.36869
8.88077	1.98395e+07	5.83795e+07	1.19825	-1.0891		8.88077	2.52419e+07	6.41072e+07	1.1995	-1.28909		8.88077	3.75282e+07	4.16881e+07	1.1965	-1.3734
8.91037	1.71124e+07	5.17202e+07	1.20225	-1.08911		8.91037	2.22587e+07	5.53334e+07	1.2035	-1.29089		8.91037	3.27877e+07	3.62175e+07	1.2005	-1.3788
8.93997	1.46186e+07	4.36636e+07	1.20625	-1.08822		8.93997	1.90222e+07	4.7546e+07	1.2075	-1.29367		8.93997	2.92671e+07	3.37872e+07	1.2045	-1.38398
8.96957	1.26909e+07	3.73e+07	1.21025	-1.09028		8.96957	1.65018e+07	3.96709e+07	1.2115	-1.29602		8.96957	2.52996e+07	2.99766e+07	1.2085	-1.38791
8.99917	1.09209e+07	3.10459e+07	1.21425	-1.09557		8.99917	1.44506e+07	3.49355e+07	1.2155	-1.29644		8.99917	2.24564e+07	2.69856e+07	1.2125	-1.39018
9.02877	9.60043e+06	2.77024e+07	1.21825	-1.10176		9.02877	1.23652e+07	3.24846e+07	1.2195	-1.29503		9.02877	1.97876e+07	2.3058e+07	1.2165	-1.39107
9.05837	8.10639e+06	2.28424e+07	1.22225	-1.10746		9.05837	1.07452e+07	2.93157e+07	1.2235	-1.29276		9.05837	1.7165e+07	1.99911e+07	1.2205	-1.39051
9.08797	7.2373e+06	2.139e+07	1.22625	-1.11275		9.08797	9.45363e+06	2.5011e+07	1.2275	-1.29112		9.08797	1.4959e+07	1.66298e+07	1.2245	-1.39005
9.11757	6.31999e+06	1.81038e+07	1.23025	-1.11717		9.11757	8.22266e+06	2.1305e+07	1.2315	-1.2908		9.11757	1.34704e+07	1.58119e+07	1.2285	-1.39039
9.14717	5.65405e+06	1.61141e+07	1.23425	-1.11914		9.14717	7.48547e+06	1.76764e+07	1.2355	-1.29175		9.14717	1.19794e+07	1.43801e+07	1.2325	-1.39251
9.17677	4.88406e+06	1.36712e+07	1.23825	-1.11863		9.17677	6.52325e+06	1.69844e+07	1.2395	-1.29397		9.17677	1.07227e+07	1.29572e+07	1.2365	-1.39623
9.20637	4.39344e+06	1.23996e+07	1.24225	-1.11781		9.20637	5.88392e+06	1.54511e+07	1.2435	-1.29607		9.20637	1.0087e+07	1.17354e+07	1.2405	-1.4004
9.23597	4.04591e+06	1.09777e+07	1.24625	-1.11699		9.23597	5.47213e+06	1.40856e+07	1.2475	-1.29669		9.23597	9.11384e+06	1.05713e+07	1.2445	-1.40406
9.26557	3.59102e+06	1.05576e+07	1.25025	-1.11609		9.26557	5.11601e+06	1.26757e+07	1.2515	-1.29584		9.26558	8.36159e+06	9.13049e+06	1.2485	-1.40741
9.29517	3.21607e+06	9.97524e+06	1.25425	-1.11504		9.29517	4.62862e+06	1.15435e+07	1.2555	-1.29562		9.29518	7.89937e+06	8.25933e+06	1.2525	-1.41126
9.32477	2.90223e+06	8.76829e+06	1.25825	-1.11516		9.32477	4.17876e+06	1.01977e+07	1.2595	-1.29718		9.32478	7.45576e+06	8.17378e+06	1.2565	-1.41493
9.35437	2.64453e+06	7.71992e+06	1.26225	-1.11785		9.35437	3.78389e+06	9.03518e+06	1.2635	-1.30036		9.35438	7.00903e+06	7.61711e+06	1.2605	-1.41708
9.38397	2.54336e+06	7.03231e+06	1.26625	-1.12174		9.38397	3.64215e+06	8.80358e+06	1.2675	-1.30516		9.38398	6.64013e+06	7.28432e+06	1.2645	-1.41726
9.41357	2.31332e+06	6.6911e+06	1.27025	-1.12629		9.41357	3.49631e+06	8.00009e+06	1.2715	-1.31147		9.41358	6.21291e+06	6.6074e+06	1.2685	-1.41672
9.44317	2.14279e+06	6.3247e+06	1.27425	-1.13117		9.44317	3.23637e+06	7.62376e+06	1.2755	-1.31814		9.44318	5.8551e+06	5.95385e+06	1.2725	-1.41633
9.47277	1.9978e+06	6.25338e+06	1.27825	-1.13658		9.47277	3.02586e+06	6.90442e+06	1.2795	-1.32371		9.47278	5.67035e+06	5.51154e+06	1.2765	-1.4178
9.50237	1.85294e+06	5.64928e+06	1.28225	-1.14063		9.50237	2.84647e+06	6.11588e+06	1.2835	-1.32777		9.50238	5.33843e+06	5.49631e+06	1.2805	-1.42099
9.53197	1.72076e+06	5.10908e+06	1.28625	-1.14312		9.53197	2.66565e+06	6.02894e+06	1.2875	-1.33103		9.53198	5.32833e+06	5.36561e+06	1.2845	-1.42593
9.56157	1.62858e+06	4.53142e+06	1.29025	-1.14487		9.56158	2.54025e+06	5.5618e+06	1.2915	-1.3326		9.56158	5.32857e+06	5.16358e+06	1.2885	-1.43194
9.59117	1.51878e+06	4.31218e+06	1.29425	-1.14599		9.59118	2.3827e+06	5.64308e+06	1.2955	-1.3332		9.59118	5.27143e+06	4.93018e+06	1.2925	-1.4387
9.62077	1.45007e+06	4.04922e+06	1.29825	-1.14665		9.62078	2.23183e+06	5.14033e+06	1.2995	-1.33355		9.62078	5.05434e+06	4.59165e+06	1.2965	-1.4451
9.65037	1.35713e+06	3.86183e+06	1.30225	-1.1476		9.65038	2.11975e+06	4.92202e+06	1.3035	-1.33403		9.65038	4.96517e+06	4.38428e+06	1.3005	-1.44858
9.67997	1.28331e+06	3.87462e+06	1.30625	-1.14994		9.67998	2.01828e+06	4.41505e+06	1.3075	-1.33426		9.67998	4.77641e+06	4.28952e+06	1.3045	-1.45023
9.70957	1.2402e+06	3.71273e+06	1.31025	-1.15202		9.70958	1.91481e+06	4.18327e+06	1.3115	-1.33288		9.70958	4.68501e+06	4.47817e+06	1.3085	-1.45048
9.73917	1.15849e+06	3.29799e+06	1.31425	-1.15358		9.73918	1.8272e+06	4.12682e+06	1.3155	-1.3322		9.73918	4.55854e+06	4.50606e+06	1.3125	-1.45043
9.76877	1.12061e+06	3.12271e+06	1.31825	-1.15589		9.76878	1.75456e+06	4.20497e+06	1.3195	-1.33286		9.76878	4.40674e+06	4.22775e+06	1.3165	-1.45002
9.79837	1.05603e+06	3.01163e+06	1.32225	-1.15882		9.79838	1.72711e+06	4.07282e+06	1.3235	-1.3341		9.79838	4.36963e+06	3.97694e+06	1.3205	-1.44874
9.82797	1.02934e+06	2.98951e+06	1.32625	-1.16197		9.82798	1.68652e+06	4.32383e+06	1.3275	-1.3351		9.82798	4.23388e+06	3.77873e+06	1.3245	-1.44726
9.85757	999690	2.95018e+06	1.33025	-1.16457		9.85758	1.59982e+06	4.02279e+06	1.3315	-1.33568		9.85758	4.08989e+06	3.89833e+06	1.3285	-1.44559
9.88717	943025	2.78806e+06	1.33425	-1.16746		9.88718	1.54717e+06	3.65117e+06	1.3355	-1.33818		9.88718	3.9805e+06	3.97071e+06	1.3325	-1.44485
9.91677	898524	2.59529e+06	1.33825	-1.16959		9.91678	1.49197e+06	3.75511e+06	1.3395	-1.34216		9.91678	3.88053e+06	4.03988e+06	1.3365	-1.4465
9.94637	879488	2.41938e+06	1.34225	-1.17049		9.94638	1.43869e+06	3.77797e+06	1.3435	-1.34612		9.94638	3.76867e+06	3.98978e+06	1.3405	-1.4496
9.97597	848608	2.28466e+06	1.34625	-1.17129		9.97598	1.39189e+06	3.68764e+06	1.3475	-1.34945		9.97598	3.68969e+06	3.73737e+06	1.3445	-1.4539
10.0056	820874	2.42375e+06	1.35025	-1.17278		10.0056	1.346e+06	3.78015e+06	1.3515	-1.35182		10.0056	3.57434e+06	3.53432e+06	1.3485	-1.4581
10.0352	777383	2.34446e+06	1.35425	-1.17594		10.0352	1.30014e+06	3.58964e+06	1.3555	-1.35378		10.0352	3.49185e+06	3.58237e+06	1.3525	-1.46165
10.0648	761580	2.3139e+06	1.35825	-1.18012		10.0648	1.26121e+06	3.35184e+06	1.3595	-1.35473		10.0648	3.40269e+06	3.85895e+06	1.3565	-1.46452
10.0944	736389	2.21196e+06	1.36225	-1.18482		10.0944	1.21344e+06	3.30763e+06	1.3635	-1.35505		10.0944	3.29297e+06	3.94114e+06	1.3605	-1.46589
10.124	714109	2.11514e+06	1.36625	-1.18952		10.124	1.18415e+06	3.47406e+06	1.3675	-1.35668		10.124	3.4126e+06	3.95674e+06	1.3645	-1.46673
10.1536	687813	2.15364e+06	1.37025	-1.19358		10.1536	1.14661e+06	3.61307e+06	1.3715	-1.35919		10.1536	3.34e+06	4.04173e+06	1.3685	-1.46772
10.1832	671322	2.10698e+06	1.37425	-1.19607		10.1832	1.11391e+06	3.7408e+06	1.3755	-1.36171		10.1832	3.27003e+06	3.98419e+06	1.3725	-1.47008
10.2128	647004	2.15061e+06	1.37825	-1.19605		10.2128	1.08792e+06	3.68876e+06	1.3795	-1.36367		10.2128	3.19545e+06	3.72837e+06	1.3765	-1.47369
10.2424	638568	2.13222e+06	1.38225	-1.19392		10.2424	1.07037e+06	3.6852e+06	1.3835	-1.3657		10.2424	3.12774e+06	4.06057e+06	1.3805	-1.47746
10.272	621942	2.15289e+06	1.38625	-1.19238		10.272	1.03736e+06	3.66928e+06	1.3875	-1.36831		10.272	3.06144e+06	4.42396e+06	1.3845	-1.47945
10.3016	597929	2.06632e+06	1.39025	-1.19282		10.3016	1.01038e+06	4.07436e+06	1.3915	-1.37043		10.3016	3.01882e+06	4.43551e+06	1.3885	-1.47934
10.3312	583399	2.04994e+06	1.39425	-1.19504		10.3312	987122	4.41019e+06	1.3955	-1.37219		10.3312	2.95824e+06	4.64813e+06	1.3925	-1.47879
10.3608	569074	2.06488e+06	1.39825	-1.19692		10.3608	978290	4.53808e+06	1.3995	-1.37471		10.3608	2.85249e+06	4.43515e+06	1.3965	-1.47948
10.3904	555313	2.21347e+06	1.40225	-1.19694		10.3904	960660	4.68089e+06	1.4035	-1.37837		10.3904	2.85442e+06	4.39034e+06	1.4005	-1.47994
10.42	538108	2.19004e+06	1.40625	-1.19768		10.42	932264	4.47727e+06	1.4075	-1.38287		10.42	2.75132e+06	4.71949e+06	1.4045	-1.47922
10.4496	531296	2.25679e+06	1.41025	-1.19942		10.4496	917065	4.36793e+06	1.4115	-1.38644		10.4496	2.67954e+06	4.85354e+06	1.4085	-1.47902
10.4792	521998	2.07363e+06	1.41425	-1.20196		10.4792	894013	5.02158e+06	1.4155	-1.38832		10.4792	2.61752e+06	4.88411e+06	1.4125	-1.48174
10.5088	509202	2.0731e+06	1.41825	-1.20454		10.5088	888314	5.19563e+06	1.4195	-1.38987		10.5088	2.58211e+06	5.02563e+06	1.4165	-1.48533
10.5384	497478	2.10755e+06	1.42225	-1.20968		10.5384	867907	5.25404e+06	1.4235	-1.39122		10.5384	2.53801e+06	4.96607e+06	1.4205	-1.48708
10.568	481498	2.13981e+06	1.42625	-1.21817		10.568	848942	5.30085e+06	1.4275	-1.39319		10.568	2.45448e+06	4.38172e+06	1.4245	-1.48848
10.5976	474811	2135077	1.43025	-1.22548		10.5976	835705	5.18782e+06	1.4315	-1.39547		10.5976	2.39616e+06	4.55028e+06	1.4285	-1.49177
10.6272	462994	2.09746e+06	1.43425	-1.22856		10.6272	828295	5.02079e+06	1.4355	-1.39868		10.6272	2.324e+06	4.59642e+06	1.4325	-1.49698
10.6568	458967	2.00247e+06	1.43825	-1.22784		10.6568	811163	4.95917e+06	1.4395	-1.403		10.6568	2.27134e+06	4.6111e+06	1.4365	-1.50171
10.6864	449495	1.94621e+06	1.44225	-1.22672		10.6864	797670	5.11769e+06	1.4435	-1.40709		10.6864	2.18489e+06	4.56015e+06	1.4405	-1.50609
10.716	439375	1.99485e+06	1.44625	-1.22507		10.716	791580	4.99032e+06	1.4475	-1.41		10.716	2.27449e+06	4.29053e+06	1.4445	-1.51103
10.7456	438469	1.80975e+06	1.45025	-1.22242		10.7456	778485	5.04175e+06	1.4515	-1.41119		10.7456	2.21369e+06	3.79375e+06	1.4485	-1.51463
10.7752	413823	1.84104e+06	1.45425	-1.2195		10.7752	761786	4.55232e+06	1.4555	-1.41089		10.7752	2.17225e+06	3.68751e+06	1.4525	-1.51575
10.8048	419474	1.89194e+06	1.45825	-1.21827		10.8048	764577	4.26323e+06	1.4595	-1.40915		10.8048	2.08945e+06	3.72418e+06	1.4565	-1.51511
10.8344	410177	1.84556e+06	1.46225	-1.21877		10.8344	746090	4.19619e+06	1.4635	-1.40648		10.8344	2.05548e+06	3.7222e+06	1.4605	-1.51519
10.864	407716	1.67026e+06	1.46625	-1.21911		10.864	736380	3.96149e+06	1.4675	-1.40323		10.864	1.97273e+06	3.42598e+06	1.4645	-1.51736
10.8936	398332	1.65739e+06	1.47025	-1.21799		10.8936	729760	3.9672e+06	1.4715	-1.40217		10.8936	1.94083e+06	3.29196e+06	1.4685	-1.52095
10.9232	393549	1.61824e+06	1.47425	-1.21666		10.9232	724588	3.81555e+06	1.4755	-1.40413		10.9232	1.89167e+06	2.97881e+06	1.4725	-1.52683
10.9528	386508	1.62002e+06	1.47825	-1.2169		10.9528	725423	3.70381e+06	1.4795	-1.4083		10.9528	1.86434e+06	2.75978e+06	1.4765	-1.53311
10.9824	380716	1.5563e+06	1.48225	-1.21799		10.9824	708794	3.30116e+06	1.4835	-1.41378		10.9824	1.81523e+06	2.77878e+06	1.4805	-1.53839
11.012	374251	1.47849e+06	1.48625	-1.21809		11.012	699693	3.08498e+06	1.4875	-1.41964		11.012	1.77078e+06	2.79552e+06	1.4845	-1.54143
11.0416	367752	1.47202e+06	1.49025	-1.21725		11.0416	693511	3.01311e+06	1.4915	-1.42602		11.0416	1.73907e+06	2.71887e+06	1.4885	-1.5429
11.0712	362888	1.38002e+06	1.49425	-1.21776		11.0712	687228	2.95729e+06	1.4955	-1.43146		11.0712	1.73385e+06	2.58274e+06	1.4925	-1.54402
11.1008	355756	1.33121e+06	1.49825	-1.2207		11.1008	684532	2.99192e+06	1.4995	-1.43487		11.1008	1.71296e+06	2.39972e+06	1.4965	-1.54371
11.1304	351046	1.32562e+06	1.50225	-1.22524		11.1304	680592	2.84436e+06	1.5035	-1.43727		11.1304	1.65714e+06	2.27651e+06	1.5005	-1.54382
11.16	350429	1.41204e+06	1.50625	-1.23091		11.16	680228	2.71045e+06	1.5075	-1.4393		11.16	1.64545e+06	2.21618e+06	1.5045	-1.54526
11.1896	342310	1.29616e+06	1.51025	-1.23857		11.1896	670831	2.45354e+06	1.5115	-1.44116		11.1896	1.6152e+06	2.32363e+06	1.5085	-1.54752
11.2192	334049	1.22745e+06	1.51425	-1.24664		11.2192	665052	2.44075e+06	1.5155	-1.44472		11.2192	1.62369e+06	2.21067e+06	1.5125	-1.54923
11.2488	329981	1.20992e+06	1.51825	-1.25367		11.2488	658361	2.42185e+06	1.5195	-1.44988		11.2488	1.60416e+06	2.19885e+06	1.5165	-1.54852
11.2784	321899	1.21601e+06	1.52225	-1.25746		11.2784	649901	2.49045e+06	1.5235	-1.45573		11.2784	1.57448e+06	2.1792e+06	1.5205	-1.54756
11.308	322085	1.1591e+06	1.52625	-1.25789		11.308	643243	2.5614e+06	1.5275	-1.45952		11.308	1.55148e+06	2.06745e+06	1.5245	-1.54763
11.3376	317993	1.20988e+06	1.53025	-1.25545		11.3376	637900	2.38067e+06	1.5315	-1.46145		11.3376	1.53298e+06	1.99116e+06	1.5285	-1.54978
11.3672	311117	1.22667e+06	1.53425	-1.25162		11.3672	635057	2.26164e+06	1.5355	-1.46232		11.3672	1.51804e+06	2.08559e+06	1.5325	-1.55303
11.3968	311895	1.16399e+06	1.53825	-1.24848		11.3968	624711	2.19197e+06	1.5395	-1.46087		11.3968	1.50002e+06	2.12816e+06	1.5365	-1.55568
11.4264	305727	1.09771e+06	1.54225	-1.24656		11.4264	621409	2.25852e+06	1.5435	-1.45805		11.4264	1.49368e+06	2.05471e+06	1.5405	-1.55917
11.456	300634	1.10095e+06	1.54625	-1.24552		11.456	616199	2.28262e+06	1.5475	-1.4561		11.456	1.478e+06	2.0163e+06	1.5445	-1.56389
11.4856	300347	1117641	1.55025	-1.24557		11.4856	613104	2.31431e+06	1.5515	-1.45647		11.4856	1.46687e+06	1.90205e+06	1.5485	-1.56887
11.5152	292337	1.15605e+06	1.55425	-1.2464		11.5152	608619	2.28273e+06	1.5555	-1.45747		11.5152	1.4645e+06	1.79614e+06	1.5525	-1.57281
11.5448	289652	1.15674e+06	1.55825	-1.2472		11.5448	604731	2.12896e+06	1.5595	-1.45807		11.5448	1.4638e+06	1.92555e+06	1.5565	-1.57672
11.5744	290979	1.0977e+06	1.56225	-1.2475		11.5744	593533	2.02074e+06	1.5635	-1.4582		11.5744	1.4468e+06	2.03248e+06	1.5605	-1.58101
11.604	283660	1.04218e+06	1.56625	-1.24842		11.604	587292	2.14604e+06	1.5675	-1.45777		11.604	1.44971e+06	1.9585e+06	1.5645	-1.58398
11.6336	282358	1.058e+06	1.57025	-1.25041		11.6336	584772	2.21905e+06	1.5715	-1.45709		11.6336	1.4478e+06	1.93353e+06	1.5685	-1.58413
11.6632	276965	1.19606e+06	1.57425	-1.25334		11.6632	573490	2.22432e+06	1.5755	-1.45787		11.6632	1.45399e+06	1.87127e+06	1.5725	-1.58287
11.6928	272349	1.19917e+06	1.57825	-1.25702		11.6928	563560	2.14068e+06	1.5795	-1.46089		11.6928	1.43126e+06	1.74515e+06	1.5765	-1.58242
11.7224	268211	1.0946e+06	1.58225	-1.2608		11.7224	552546	2.10648e+06	1.5835	-1.46496		11.7224	1.42992e+06	1.81437e+06	1.5805	-1.58302
11.752	265819	1.02012e+06	1.58625	-1.2631		11.752	547851	1.97014e+06	1.5875	-1.46959		11.752	1.4267e+06	1.88752e+06	1.5845	-1.58464
11.7816	260980	1.14711e+06	1.59025	-1.26322		11.7816	540076	2.0587e+06	1.5915	-1.47411		11.7816	1.4264e+06	1.95081e+06	1.5885	-1.58746
11.8112	256671	1.14064e+06	1.59425	-1.26365		11.8112	536162	2.10572e+06	1.5955	-1.47794		11.8112	1.40736e+06	1.90708e+06	1.5925	-1.59154
11.8408	253377	1.08685e+06	1.59825	-1.26529		11.8408	529328	2.24488e+06	1.5995	-1.48018		11.8408	1.4093e+06	1.88591e+06	1.5965	-1.59523
11.8704	251447	1.18239e+06	1.60225	-1.26848		11.8704	515727	2.2241e+06	1.6035	-1.48207		11.8704	1.40795e+06	1.78516e+06	1.6005	-1.59577
11.9	245613	1.15697e+06	1.60625	-1.27255		11.9	513379	2.07601e+06	1.6075	-1.48585		11.9	1.36998e+06	1.83797e+06	1.6045	-1.59344
11.9296	244037	1.14203e+06	1.61025	-1.2776		11.9296	497728	2.00633e+06	1.6115	-1.48964		11.9296	1.37841e+06	1.86531e+06	1.6085	-1.58931
11.9592	240841	1.09331e+06	1.61425	-1.28143		11.9592	484612	2.03228e+06	1.6155	-1.49202		11.9592	1.36407e+06	1.91844e+06	1.6125	-1.58653
11.9888	237747	1.05983e+06	1.61825	-1.28363		11.9888	477478	2.14235e+06	1.6195	-1.49226		11.9888	1.32455e+06	1.89565e+06	1.6165	-1.58605
12.0184	234988	1.06631e+06	1.62225	-1.28533		12.0184	472801	2.17205e+06	1.6235	-1.49138		12.0184	1.31209e+06	1.85163e+06	1.6205	-1.58787
12.048	228803	1.08517e+06	1.62625	-1.2871		12.048	464158	2.10268e+06	1.6275	-1.48982		12.048	1.28559e+06	1.81145e+06	1.6245	-1.59264
12.0776	232776	1.11496e+06	1.63025	-1.28867		12.0776	452929	2.08385e+06	1.6315	-1.48681		12.0776	1.27554e+06	1.78985e+06	1.6285	-1.59895
12.1072	225933	1.05652e+06	1.63425	-1.29014		12.1072	448304	2.14305e+06	1.6355	-1.4843		12.1072	1.25497e+06	1.93933e+06	1.6325	-1.60671
12.1368	220362	1.07151e+06	1.63825	-1.29314		12.1368	438568	2.03082e+06	1.6395	-1.48309		12.1368	1.23518e+06	1.95047e+06	1.6365	-1.61295
12.1664	221999	1.02673e+06	1.64225	-1.29539		12.1664	431822	2.02362e+06	1.6435	-1.48348		12.1664	1.21845e+06	1.9637e+06	1.6405	-1.61707
12.196	221105	1.04357e+06	1.64625	-1.29573		12.196	423537	2.19653e+06	1.6475	-1.48556		12.196	1.20689e+06	1.99486e+06	1.6445	-1.61937
12.2256	215682	1.04217e+06	1.65025	-1.29462		12.2256	414854	2.22804e+06	1.6515	-1.48832		12.2256	1.18073e+06	1.93805e+06	1.6485	-1.61968
12.2552	212484	1.04719e+06	1.65425	-1.2936		12.2552	412946	2.3028e+06	1.6555	-1.49229		12.2552	1.16859e+06	1.79506e+06	1.6525	-1.619
12.2848	209939	1.04167e+06	1.65825	-1.29262		12.2848	404404	2.17089e+06	1.6595	-1.49741		12.2848	1.13693e+06	1.95814e+06	1.6565	-1.61718
12.3144	206879	995258	1.66225	-1.2913		12.3144	397317	2.11385e+06	1.6635	-1.50316		12.3144	1.11251e+06	1.97603e+06	1.6605	-1.61543
12.344	208442	964250	1.66625	-1.29063		12.344	388410	2.17642e+06	1.6675	-1.5088		12.344	1.11331e+06	1.95073e+06	1.6645	-1.61485
12.3736	205064	986670	1.67025	-1.29056		12.3736	382458	2.30737e+06	1.6715	-1.51274		12.3736	1.09535e+06	2.08039e+06	1.6685	-1.61674
12.4032	201346	983077	1.67425	-1.29146		12.4032	372789	2.50131e+06	1.6755	-1.51635		12.4032	1.08207e+06	1.88012e+06	1.6725	-1.621
12.4328	199653	1.01058e+06	1.67825	-1.29348		12.4328	374399	2.25665e+06	1.6795	-1.51947		12.4328	1.04509e+06	1.90371e+06	1.6765	-1.62653
12.4624	198164	1.02516e+06	1.68225	-1.29585		12.4624	365559	2.24632e+06	1.6835	-1.52249		12.4624	1.03435e+06	1.8514e+06	1.6805	-1.63139
12.492	196672	960505	1.68625	-1.29776		12.492	360338	2.16598e+06	1.6875	-1.52585		12.492	1.02064e+06	2.0391e+06	1.6845	-1.63528
12.5216	192577	952943	1.69025	-1.2996		12.5216	357565	2.20775e+06	1.6915	-1.52929		12.5216	996571	1.96655e+06	1.6885	-1.63813
12.5512	193849	926431	1.69425	-1.3031		12.5512	353180	2.31393e+06	1.6955	-1.53265		12.5512	981587	1.96277e+06	1.6925	-1.63987
12.5808	192529	928451	1.69825	-1.30731		12.5808	345119	2.39646e+06	1.6995	-1.53481		12.5808	966738	1.88656e+06	1.6965	-1.63976
12.6104	190396	954111	1.70225	-1.3097		12.6104	347852	2.42591e+06	1.7035	-1.53549		12.6104	948800	1.80666e+06	1.7005	-1.63773
12.64	183511	947933	1.70625	-1.31099		12.64	339429	2.38057e+06	1.7075	-1.53417		12.64	929787	1.76325e+06	1.7045	-1.63483
12.6696	184900	977385	1.71025	-1.31198		12.6696	337458	2.25775e+06	1.7115	-1.53237		12.6696	924218	1.89591e+06	1.7085	-1.63306
12.6992	180323	932930	1.71425	-1.31305		12.6992	333807	2.19526e+06	1.7155	-1.53209		12.6992	901123	1.94883e+06	1.7125	-1.63292
12.7288	180451	884046	1.71825	-1.31201		12.7288	329353	2.23698e+06	1.7195	-1.53411		12.7288	886924	1.93567e+06	1.7165	-1.63301
12.7584	180420	900484	1.72225	-1.30943		12.7584	329393	2.45031e+06	1.7235	-1.5374		12.7584	888814	1.98038e+06	1.7205	-1.6331
12.788	176650	915407	1.72625	-1.3082		12.788	324539	2.4512e+06	1.7275	-1.5413		12.788	872693	1.86651e+06	1.7245	-1.63352
12.8176	178577	991727	1.73025	-1.30984		12.8176	318256	2.43884e+06	1.7315	-1.54577		12.8176	852089	1.8203e+06	1.7285	-1.6356
12.8472	174294	976074	1.73425	-1.31417		12.8472	316225	2.22665e+06	1.7355	-1.54947		12.8472	840811	1.92235e+06	1.7325	-1.63819
12.8768	171305	947785	1.73825	-1.31987		12.8768	313199	2.2707e+06	1.7395	-1.55131		12.8768	836685	2.05317e+06	1.7365	-1.63992
12.9064	170447	923124	1.74225	-1.32558		12.9064	307605	2.38198e+06	1.7435	-1.55111		12.9064	825556	2.04642e+06	1.7405	-1.64079
12.936	167327	926769	1.74625	-1.33023		12.936	308028	2.46632e+06	1.7475	-1.55025		12.936	824107	2.10888e+06	1.7445	-1.64073
12.9656	170229	1.00003e+06	1.75025	-1.33258		12.9656	302393	2.54154e+06	1.7515	-1.54977		12.9656	821260	2.0454e+06	1.7485	-1.64001
12.9952	166507	992633	1.75425	-1.33316		12.9952	300352	2.36025e+06	1.7555	-1.55011		12.9952	810090	1.94966e+06	1.7525	-1.63895
13.0248	164643	1.02916e+06	1.75825	-1.33278		13.0248	294108	2.40406e+06	1.7595	-1.5506		13.0248	811384	1.99235e+06	1.7565	-1.63749
13.0544	159240	1.0352e+06	1.76225	-1.33379		13.0544	292195	2.27008e+06	1.7635	-1.55043		13.0544	809300	2.07512e+06	1.7605	-1.63585
13.084	159917	1.05184e+06	1.76625	-1.33665		13.084	290288	2.33842e+06	1.7675	-1.55062		13.084	806264	2.15315e+06	1.7645	-1.63363
13.1136	158499	1.0626e+06	1.77025	-1.34083		13.1136	287585	2.44244e+06	1.7715	-1.55154		13.1136	798089	2.03952e+06	1.7685	-1.63209
13.1432	158008	1.11822e+06	1.77425	-1.34461		13.1432	284655	2.50212e+06	1.7755	-1.55237		13.1432	804061	2.12103e+06	1.7725	-1.63138
13.1728	155622	1.14104e+06	1.77825	-1.3473		13.1728	283998	2.46176e+06	1.7795	-1.55288		13.1728	803727	1.982e+06	1.7765	-1.63002
13.2024	154932	1.27258e+06	1.78225	-1.34915		13.2024	282086	2.37735e+06	1.7835	-1.55472		13.2024	801172	2.00688e+06	1.7805	-1.62793
13.232	155075	1.16327e+06	1.78625	-1.34948		13.232	278189	2.31547e+06	1.7875	-1.55909		13.232	804042	2.23612e+06	1.7845	-1.62531
13.2616	156321	1.15498e+06	1.79025	-1.34928		13.2616	280037	2.35511e+06	1.7915	-1.56365		13.2616	808986	2.16591e+06	1.7885	-1.62409
13.2912	152870	1.18562e+06	1.79425	-1.34898		13.2912	278638	2.50363e+06	1.7955	-1.56703		13.2912	816121	2.23773e+06	1.7925	-1.62402
13.3208	150112	1.26876e+06	1.79825	-1.34998		13.3208	275313	2.62001e+06	1.7995	-1.57106		13.3208	815407	2.23762e+06	1.7965	-1.62599
13.3504	149699	1.36296e+06	1.80225	-1.35104		13.3504	275689	2.59621e+06	1.8035	-1.57577		13.3504	808969	2.20268e+06	1.8005	-1.63114
13.38	150549	1.42983e+06	1.80625	-1.35243		13.38	278010	2.54296e+06	1.8075	-1.5788		13.38	814921	2.20489e+06	1.8045	-1.63813
13.4096	149196	1.49748e+06	1.81025	-1.35338		13.4096	276272	2.57296e+06	1.8115	-1.57921		13.4096	823067	2.40868e+06	1.8085	-1.64489
13.4392	147829	1.59168e+06	1.81425	-1.3528		13.4392	272509	2.58513e+06	1.8155	-1.57843		13.4392	837849	2.52277e+06	1.8125	-1.64946
13.4688	149796	1.63913e+06	1.81825	-1.35072		13.4688	272514	2.70428e+06	1.8195	-1.57854		13.4688	826654	2.46446e+06	1.8165	-1.65286
13.4984	146576	1.73367e+06	1.82225	-1.34856		13.4984	278505	2.77557e+06	1.8235	-1.57932		13.4984	833770	2.54407e+06	1.8205	-1.65577
13.528	146820	1.82054e+06	1.82625	-1.34881		13.528	274207	2.83948e+06	1.8275	-1.58095		13.528	832352	2.54982e+06	1.8245	-1.6575
13.5576	147516	1.91924e+06	1.83025	-1.34968		13.5576	270899	2.88119e+06	1.8315	-1.58385		13.5576	830035	2.40222e+06	1.8285	-1.65783
13.5872	144035	1.91154e+06	1.83425	-1.34995		13.5872	272160	2.77029e+06	1.8355	-1.58684		13.5872	847393	2.51307e+06	1.8325	-1.65806
13.6168	145205	1.90058e+06	1.83825	-1.3512		13.6168	268125	2716491	1.8395	-1.58947		13.6168	845091	2.72738e+06	1.8365	-1.65965
13.6464	146208	1.926e+06	1.84225	-1.35529		13.6464	268599	2.83328e+06	1.8435	-1.59138		13.6464	841143	2714521	1.8405	-1.66253
13.676	144212	1.95425e+06	1.84625	-1.3609		13.676	267857	2.94283e+06	1.8475	-1.59194		13.676	844494	2.68223e+06	1.8445	-1.66449
13.7056	146524	1.97135e+06	1.85025	-1.36569		13.7056	264897	2.89735e+06	1.8515	-1.59143		13.7056	840840	2.62668e+06	1.8485	-1.66446
13.7352	145401	1.91429e+06	1.85425	-1.36959		13.7352	267331	2.91512e+06	1.8555	-1.59059		13.7352	837051	2.4838e+06	1.8525	-1.66416
13.7648	144851	1.96693e+06	1.85825	-1.37411		13.7648	266200	2.87871e+06	1.8595	-1.59141		13.7648	842145	2.53386e+06	1.8565	-1.66567
13.7944	144754	1.97762e+06	1.86225	-1.37949		13.7944	265041	2.78589e+06	1.8635	-1.59418		13.7944	841677	2.69214e+06	1.8605	-1.66885
13.824	143674	1.86346e+06	1.86625	-1.38374		13.824	266038	2.89733e+06	1.8675	-1.59825		13.824	845179	2.73265e+06	1.8645	-1.67231
13.8536	144028	1.89929e+06	1.87025	-1.38614		13.8536	258379	2.94017e+06	1.8715	-1.60277		13.8536	845114	2.64486e+06	1.8685	-1.67607
13.8832	142415	1.85072e+06	1.87425	-1.38605		13.8832	262627	3.05174e+06	1.8755	-1.60682		13.8832	864419	2.64948e+06	1.8725	-1.6804
13.9128	141090	1.80654e+06	1.87825	-1.38495		13.9128	265768	3.09864e+06	1.8795	-1.61038		13.9128	866108	2.57284e+06	1.8765	-1.68453
13.9424	138528	1.92222e+06	1.88225	-1.38291		13.9424	264839	3.13295e+06	1.8835	-1.61318		13.9424	868205	2.65694e+06	1.8805	-1.68708
13.972	140339	1.87232e+06	1.88625	-1.37923		13.972	264188	3.08486e+06	1.8875	-1.61494		13.972	877286	2.71768e+06	1.8845	-1.68844
14.0016	139497	1.82557e+06	1.89025	-1.37527		14.0016	262935	3.10172e+06	1.8915	-1.61452		14.0016	893720	2.80732e+06	1.8885	-1.68804
14.0312	138637	1.81649e+06	1.89425	-1.3729		14.0312	261377	3.21741e+06	1.8955	-1.61238		14.0312	911160	2.77867e+06	1.8925	-1.6852
14.0608	136577	1.88374e+06	1.89825	-1.37407		14.0608	264533	3.42291e+06	1.8995	-1.60961		14.0608	917117	3.06394e+06	1.8965	-1.68137
14.0904	139682	1.93156e+06	1.90225	-1.37757		14.0904	263958	3.41528e+06	1.9035	-1.60695		14.0904	914980	2.78842e+06	1.9005	-1.6791
14.12	136976	1.93214e+06	1.90625	-1.3812		14.12	262806	3.42695e+06	1.9075	-1.6049		14.12	920561	2.76304e+06	1.9045	-1.68029
14.1496	137296	2.03467e+06	1.91025	-1.38418		14.1496	262016	3.20291e+06	1.9115	-1.6041		14.1496	931960	2.92434e+06	1.9085	-1.68271
14.1792	136736	1.99433e+06	1.91425	-1.38618		14.1792	262303	3.25718e+06	1.9155	-1.60585		14.1792	947058	3.07613e+06	1.9125	-1.68564
14.2088	139900	1.9666e+06	1.91825	-1.38664		14.2088	263370	3.29703e+06	1.9195	-1.61007		14.2088	955645	3.17843e+06	1.9165	-1.6904
14.2384	138371	1.98675e+06	1.92225	-1.3851		14.2384	265287	3.58194e+06	1.9235	-1.61595		14.2384	956980	3.12e+06	1.9205	-1.69704
14.268	136727	2.07873e+06	1.92625	-1.38292		14.268	264293	3.62237e+06	1.9275	-1.62365		14.268	970376	3.12575e+06	1.9245	-1.7041
14.2976	135232	2.09609e+06	1.93025	-1.38205		14.2976	270115	3.55202e+06	1.9315	-1.63196		14.2976	972022	2.90148e+06	1.9285	-1.70944
14.3272	140082	2.20591e+06	1.93425	-1.38292		14.3272	269889	3.3504e+06	1.9355	-1.63906		14.3272	973869	2.93654e+06	1.9325	-1.71384
14.3568	135798	2.25177e+06	1.93825	-1.38414		14.3568	273118	3.33494e+06	1.9395	-1.64321		14.3568	1.00022e+06	3.30883e+06	1.9365	-1.71844
14.3864	137104	2.10732e+06	1.94225	-1.38564		14.3864	274289	3.33662e+06	1.9435	-1.64411		14.3864	1.0138e+06	3.25681e+06	1.9405	-1.72319
14.416	136609	2.19458e+06	1.94625	-1.38729		14.416	282245	3.49273e+06	1.9475	-1.64273		14.416	1.01647e+06	3.30154e+06	1.9445	-1.72756
14.4456	135771	2.21894e+06	1.95025	-1.38919		14.4456	286362	3.7287e+06	1.9515	-1.63942		14.4456	1.06564e+06	3.38291e+06	1.9485	-1.73063
14.4752	140765	2.32297e+06	1.95425	-1.39268		14.4752	292177	3.63532e+06	1.9555	-1.63501		14.4752	1.0561e+06	3.19999e+06	1.9525	-1.73291
14.5048	140827	2.49627e+06	1.95825	-1.39804		14.5048	300131	3.56482e+06	1.9595	-1.63069		14.5048	1.07981e+06	3.24348e+06	1.9565	-1.73506
14.5344	142986	2.62123e+06	1.96225	-1.40503		14.5344	300504	3.6307e+06	1.9635	-1.62763		14.5344	1.08342e+06	3.43212e+06	1.9605	-1.73818
14.564	145395	2.67985e+06	1.96625	-1.41172		14.564	306569	3.59975e+06	1.9675	-1.62714		14.564	1.11136e+06	3.67904e+06	1.9645	-1.7414
14.5936	144594	2.68008e+06	1.97025	-1.41711		14.5936	311651	3.97916e+06	1.9715	-1.62946		14.5936	1.14353e+06	3.74947e+06	1.9685	-1.74484
14.6232	150939	3.00177e+06	1.97425	-1.42056		14.6232	321217	4.00988e+06	1.9755	-1.63382		14.6232	1.1845e+06	3.64891e+06	1.9725	-1.74824
14.6528	154403	3.12604e+06	1.97825	-1.42083		14.6528	332831	4.20717e+06	1.9795	-1.6378		14.6528	1.20209e+06	3.59317e+06	1.9765	-1.75123
14.6824	154602	3.40197e+06	1.98225	-1.41809		14.6824	340883	4.1328e+06	1.9835	-1.64068		14.6824	1.22583e+06	3.67622e+06	1.9805	-1.75396
14.712	157013	3.55112e+06	1.98625	-1.41506		14.712	349490	4.14724e+06	1.9875	-1.64332		14.712	1.25233e+06	4.11942e+06	1.9845	-1.75663
14.7416	162372	4.08872e+06	1.99025	-1.41361		14.7416	363481	4.20496e+06	1.9915	-1.64699		14.7416	1.31322e+06	4.05554e+06	1.9885	-1.76032
14.7712	165271	3.95274e+06	1.99425	-1.41488		14.7712	380347	4.45054e+06	1.9955	-1.65043		14.7712	1.32979e+06	4.40363e+06	1.9925	-1.76305
14.8008	168155	4.34546e+06	1.99825	-1.41705		14.8008	398302	4.82571e+06	1.9995	-1.65239		14.8008	1.37665e+06	4.64748e+06	1.9965	-1.76447
14.8304	170577	4.47167e+06	2.00225	-1.41896		14.8304	414043	4.9183e+06	2.0035	-1.6551		14.8304	1.43428e+06	4.5505e+06	2.0005	-1.76569
14.86	171737	4.82388e+06	2.00625	-1.42077		14.86	434463	5.13776e+06	2.0075	-1.66021		14.86	1.44907e+06	4.43195e+06	2.0045	-1.7668
14.8896	178624	5.25287e+06	2.01025	-1.42235		14.8896	450521	4.93381e+06	2.0115	-1.66641		14.8896	1.51482e+06	4.85134e+06	2.0085	-1.76777
14.9192	181574	5.65773e+06	2.01425	-1.42416		14.9192	469949	5.03619e+06	2.0155	-1.67023		14.9192	1.5785e+06	5.35901e+06	2.0125	-1.76779
14.9488	186776	5.87218e+06	2.01825	-1.42503		14.9488	490518	5.28628e+06	2.0195	-1.67103		14.9488	1.62593e+06	5.58379e+06	2.0165	-1.76924
14.9784	186166	5.79395e+06	2.02225	-1.42555		14.9784	513209	5.74123e+06	2.0235	-1.67071		14.9784	1.71187e+06	5.99554e+06	2.0205	-1.77232
15.008	188747	6.15343e+06	2.02625	-1.42663		15.008	532181	5.98558e+06	2.0275	-1.67037		15.008	1.80441e+06	6.33171e+06	2.0245	-1.77554
15.0376	191973	6.47635e+06	2.03025	-1.42828		15.0376	565780	5.94195e+06	2.0315	-1.66996		15.0376	1.86623e+06	6.19989e+06	2.0285	-1.77892
15.0672	192342	6.86146e+06	2.03425	-1.43036		15.0672	598547	6.20248e+06	2.0355	-1.66794		15.0672	1.96382e+06	7.16665e+06	2.0325	-1.78221
15.0968	195367	6.78527e+06	2.03825	-1.43243		15.0968	628578	6.54467e+06	2.0395	-1.66609		15.0968	2.10113e+06	8.1105e+06	2.0365	-1.78655
15.1264	194788	7.02429e+06	2.04225	-1.43534		15.1264	660139	6.70866e+06	2.0435	-1.66639		15.1264	2.23274e+06	9.07287e+06	2.0405	-1.79093
15.156	201219	6.82972e+06	2.04625	-1.43893		15.156	698403	7.33607e+06	2.0475	-1.66797		15.156	2.38288e+06	9.67674e+06	2.0445	-1.79526
15.1856	198264	7.514e+06	2.05025	-1.44257		15.1856	747437	8.60867e+06	2.0515	-1.66856		15.1856	2.57141e+06	1.04831e+07	2.0485	-1.80061
15.2152	202012	7.42441e+06	2.05425	-1.44736		15.2152	791827	9.67207e+06	2.0555	-1.66729		15.2152	2.73063e+06	1.03968e+07	2.0525	-1.80549
15.2448	208315	7.93619e+06	2.05825	-1.45231		15.2448	826108	9.92244e+06	2.0595	-1.6674		15.2448	2.78033e+06	1.11347e+07	2.0565	-1.80936
15.2744	208668	8.43844e+06	2.06225	-1.4565		15.2744	868770	1.04466e+07	2.0635	-1.6692		15.2744	2.9554e+06	1.28701e+07	2.0605	-1.81148
15.304	213889	8.6376e+06	2.06625	-1.45828		15.304	905626	1.10749e+07	2.0675	-1.67146		15.304	3.14507e+06	1.32639e+07	2.0645	-1.81295
15.3336	213389	8.55207e+06	2.07025	-1.4584		15.3336	947758	1.21547e+07	2.0715	-1.6742		15.3336	3.36994e+06	1.40085e+07	2.0685	-1.81432
15.3632	224457	8.83113e+06	2.07425	-1.45851		15.3632	976300	1.34038e+07	2.0755	-1.6782		15.3632	3.53936e+06	1.54943e+07	2.0725	-1.81501
15.3928	226152	9.12011e+06	2.07825	-1.45794		15.3928	1.02792e+06	1.36606e+07	2.0795	-1.68344		15.3928	3.70713e+06	1.52346e+07	2.0765	-1.81636
15.4224	232211	1.00781e+07	2.08225	-1.45691		15.4224	1.06815e+06	1.48142e+07	2.0835	-1.68889		15.4224	3.88135e+06	1.57501e+07	2.0805	-1.81849
15.452	241658	1.03123e+07	2.08625	-1.4564		15.452	1.12145e+06	1.41039e+07	2.0875	-1.69389		15.452	4.01951e+06	1.7766e+07	2.0845	-1.82121
15.4816	249066	1.13165e+07	2.09025	-1.45673		15.4816	1.14619e+06	1.50718e+07	2.0915	-1.69953		15.4816	3.9341e+06	1.85679e+07	2.0885	-1.82376
15.5112	265461	1.15632e+07	2.09425	-1.45695		15.5112	1.19034e+06	1.43703e+07	2.0955	-1.70528		15.5112	4.07163e+06	1.91806e+07	2.0925	-1.82611
15.5408	273992	1.2253e+07	2.09825	-1.45629		15.5408	1.24078e+06	1.51107e+07	2.0995	-1.71049		15.5408	4.11573e+06	1.96694e+07	2.0965	-1.82833
15.5704	296581	1.25869e+07	2.10225	-1.45562		15.5704	1.27568e+06	1.54333e+07	2.1035	-1.71403		15.5704	4.25765e+06	1.94621e+07	2.1005	-1.83084
15.6	303603	1.36684e+07	2.10625	-1.45618		15.6	1.33233e+06	1.53737e+07	2.1075	-1.7165		15.6	4.26602e+06	1.71233e+07	2.1045	-1.83403
15.6296	325191	1.51964e+07	2.11025	-1.45675		15.6296	1.38151e+06	1.45345e+07	2.1115	-1.71967		15.6296	4.33451e+06	1.77836e+07	2.1085	-1.83746
15.6592	351414	1.49106e+07	2.11425	-1.45665		15.6592	1.4365e+06	1.32375e+07	2.1155	-1.72164		15.6592	4.39413e+06	1.8331e+07	2.1125	-1.83998
15.6888	374927	1.58061e+07	2.11825	-1.45653		15.6888	1.48162e+06	1.31919e+07	2.1195	-1.72206		15.6888	4.45282e+06	1.67195e+07	2.1165	-1.84174
15.7184	400194	1.62679e+07	2.12225	-1.45703		15.7184	1.49656e+06	1.30079e+07	2.1235	-1.72086		15.7184	4.51471e+06	1.6793e+07	2.1205	-1.84423
15.748	427455	1.62362e+07	2.12625	-1.45772		15.748	1.52965e+06	1.29391e+07	2.1275	-1.7203		15.748	4.51773e+06	1.45968e+07	2.1245	-1.84708
15.7776	454358	1.68386e+07	2.13025	-1.4586		15.7776	1.55906e+06	1.21e+07	2.1315	-1.72057		15.7776	4.5785e+06	1.2523e+07	2.1285	-1.84937
15.8072	478385	1.72807e+07	2.13425	-1.46114		15.8072	1.5716e+06	1.05372e+07	2.1355	-1.72043		15.8072	4.70276e+06	1.2092e+07	2.1325	-1.85098
15.8368	501972	17154366	2.13825	-1.46588		15.8368	1.56217e+06	9.29018e+06	2.1395	-1.72076		15.8368	4.80317e+06	1.12536e+07	2.1365	-1.85259
15.8664	516275	1.70229e+07	2.14225	-1.47178		15.8664	1.56315e+06	9.16497e+06	2.1435	-1.72157		15.8664	4.89295e+06	1.01929e+07	2.1405	-1.85411
15.896	534414	1.5854e+07	2.14625	-1.47713		15.896	1.52389e+06	8.7324e+06	2.1475	-1.72349		15.896	4.92979e+06	9.45772e+06	2.1445	-1.85416
15.9256	549646	1.56844e+07	2.15025	-1.48149		15.9256	1.53045e+06	8.18305e+06	2.1515	-1.72625		15.9256	5.21944e+06	8.06559e+06	2.1485	-1.85309
15.9552	542008	1.55239e+07	2.15425	-1.48347		15.9552	1.46604e+06	7.89711e+06	2.1555	-1.72857		15.9552	5.46712e+06	7.35885e+06	2.1525	-1.85154
15.9848	544002	1.56725e+07	2.15825	-1.48214		15.9848	1.40567e+06	7.29419e+06	2.1595	-1.72985		15.9848	5.50377e+06	6.23419e+06	2.1565	-1.85159
16.0144	543607	1.50237e+07	2.16225	-1.47884		16.0144	1.33102e+06	6.27352e+06	2.1635	-1.72945		16.0144	5.89137e+06	6.10734e+06	2.1605	-1.85391
16.044	532354	1.4233e+07	2.16625	-1.47475		16.044	1.2547e+06	5.90067e+06	2.1675	-1.7285		16.044	6.14895e+06	5.77587e+06	2.1645	-1.85784
16.0736	526450	1.26422e+07	2.17025	-1.47229		16.0736	1.1742e+06	5.70772e+06	2.1715	-1.72763		16.0736	6.60862e+06	5.52042e+06	2.1685	-1.86153
16.1032	514230	1.26997e+07	2.17425	-1.47259		16.1032	1.09804e+06	5.64536e+06	2.1755	-1.72645		16.1032	7.02703e+06	5.05948e+06	2.1725	-1.86528
16.1328	513360	1.17009e+07	2.17825	-1.4758		16.1328	1.00741e+06	5.44796e+06	2.1795	-1.72544		16.1328	7.20712e+06	4.82219e+06	2.1765	-1.86937
16.1624	495101	1.15473e+07	2.18225	-1.48053		16.1624	917217	5.12061e+06	2.1835	-1.72489		16.1624	7.77285e+06	4.54435e+06	2.1805	-1.87226
16.192	495704	1.0948e+07	2.18625	-1.48578		16.192	836772	4.96559e+06	2.1875	-1.72552		16.192	8.28378e+06	4.70241e+06	2.1845	-1.8729
16.2216	487123	1.10135e+07	2.19025	-1.49227		16.2216	754768	4.94457e+06	2.1915	-1.72672		16.2216	9.04854e+06	4.95021e+06	2.1885	-1.87267
16.2512	486928	9.66747e+06	2.19425	-1.49879		16.2512	684072	4.7663e+06	2.1955	-1.72785		16.2512	9.95562e+06	5.06559e+06	2.1925	-1.87394
16.2808	481939	9.43047e+06	2.19825	-1.50305		16.2808	622764	5.2391e+06	2.1995	-1.72947		16.2808	1.14612e+07	5.36044e+06	2.1965	-1.87592
16.3104	479083	9.01889e+06	2.20225	-1.50436		16.3104	569390	5.30369e+06	2.2035	-1.73214		16.3104	1.34079e+07	5.55419e+06	2.2005	-1.87784
16.34	479825	9.42184e+06	2.20625	-1.5048		16.34	519833	6.02154e+06	2.2075	-1.73498		16.34	1.66211e+07	6.11624e+06	2.2045	-1.87975
16.3696	489128	9.11193e+06	2.21025	-1.50584		16.3696	499567	6.14012e+06	2.2115	-1.73835		16.3696	2.0713e+07	7.0473e+06	2.2085	-1.88217
16.3992	481293	9.54688e+06	2.21425	-1.50759		16.3992	514766	6.4605e+06	2.2155	-1.7433		16.3992	2.66856e+07	8.62055e+06	2.2125	-1.88442
16.4288	481779	1.02699e+07	2.21825	-1.50912		16.4288	566457	7.26905e+06	2.2195	-1.75072		16.4288	3.48644e+07	9.59113e+06	2.2165	-1.8868
16.4584	483237	1.0551e+07	2.22225	-1.5109		16.4584	695479	7.96128e+06	2.2235	-1.75835		16.4584	4.41288e+07	1.16477e+07	2.2205	-1.88887
16.488	475456	1.14941e+07	2.22625	-1.51397		16.488	913059	9.75732e+06	2.2275	-1.76441		16.488	5.606e+07	1.31586e+07	2.2245	-1.89084
16.5176	470158	1.28682e+07	2.23025	-1.5186		16.5176	1.22059e+06	1.03983e+07	2.2315	-1.76941		16.5176	7.05526e+07	1.4559e+07	2.2285	-1.8931
16.5472	469932	1.51044e+07	2.23425	-1.52376		16.5472	1.68127e+06	1.17068e+07	2.2355	-1.77293		16.5472	8.4273e+07	1.70255e+07	2.2325	-1.8958
16.5768	468481	1.67869e+07	2.23825	-1.52794		16.5768	2.25696e+06	1.25645e+07	2.2395	-1.77461		16.5768	1.00379e+08	2.02691e+07	2.2365	-1.89961
16.6064	457648	1.91255e+07	2.24225	-1.53083		16.6064	2.94544e+06	1.3684e+07	2.2435	-1.77378		16.6064	1.16427e+08	2.33371e+07	2.2405	-1.90381
16.636	447780	1.95466e+07	2.24625	-1.53232		16.636	3.49508e+06	1.5082e+07	2.2475	-1.77124		16.636	133021249	2.61739e+07	2.2445	-1.90839
16.6656	431573	2.31845e+07	2.25025	-1.53197		16.6656	4.31175e+06	1.66657e+07	2.2515	-1.76743		16.6656	1.48623e+08	2.77436e+07	2.2485	-1.91219
16.6952	426242	2.51737e+07	2.25425	-1.52982		16.6952	4.87467e+06	1.96221e+07	2.2555	-1.76428		16.6952	1.60485e+08	2.98821e+07	2.2525	-1.91478
16.7248	416402	2.89729e+07	2.25825	-1.5278		16.7248	5.51183e+06	2.10233e+07	2.2595	-1.76332		16.7248	1.68553e+08	2.87873e+07	2.2565	-1.91651
16.7544	401536	3.1729e+07	2.26225	-1.52683		16.7544	6.08895e+06	2.04224e+07	2.2635	-1.76391		16.7544	1.75532e+08	3.12274e+07	2.2605	-1.91768
16.784	393020	3.29592e+07	2.26625	-1.52709		16.784	6.66735e+06	2.21725e+07	2.2675	-1.76514		16.784	1.8155e+08	3.42015e+07	2.2645	-1.91879
16.8136	377129	3.50596e+07	2.27025	-1.52831		16.8136	7.0306e+06	2.50952e+07	2.2715	-1.76769		16.8136	1.82812e+08	3.54344e+07	2.2685	-1.92014
16.8432	363070	3.88421e+07	2.27425	-1.52978		16.8432	7.44711e+06	2.70095e+07	2.2755	-1.77325		16.8432	182625835	3.37251e+07	2.2725	-1.92128
16.8728	349340	4.30906e+07	2.27825	-1.5306		16.8728	7.61099e+06	2.86719e+07	2.2795	-1.77939		16.8728	1.7413e+08	3.18879e+07	2.2765	-1.92209
16.9024	343343	4.42313e+07	2.28225	-1.52941		16.9024	7.75793e+06	3.05812e+07	2.2835	-1.78361		16.9024	1.6869e+08	2.958e+07	2.2805	-1.92307
16.932	326951	4.75692e+07	2.28625	-1.52789		16.932	7.61311e+06	3.13921e+07	2.2875	-1.78544		16.932	1.59745e+08	2.91402e+07	2.2845	-1.9247
16.9616	318805	4.88854e+07	2.29025	-1.52766		16.9616	7.45431e+06	3.11772e+07	2.2915	-1.78666		16.9616	1.49276e+08	2.944e+07	2.2885	-1.92568
16.9912	315583	4.91672e+07	2.29425	-1.52923		16.9912	7.24869e+06	33738442	2.2955	-1.78797		16.9912	1.36375e+08	2.74489e+07	2.2925	-1.92584
17.0208	300122	4.85697e+07	2.29825	-1.53273		17.0208	7.00944e+06	3.63999e+07	2.2995	-1.78807		17.0208	1.25438e+08	2.59866e+07	2.2965	-1.92793
17.0504	295043	4.97112e+07	2.30225	-1.53771		17.0504	6.73197e+06	3.89885e+07	2.3035	-1.78689		17.0504	113214861	2.44154e+07	2.3005	-1.9325
17.08	294602	5.07895e+07	2.30625	-1.54431		17.08	6.2372e+06	3.93419e+07	2.3075	-1.78609		17.08	1.02342e+08	2.08995e+07	2.3045	-1.9376
17.1096	289707	5.16737e+07	2.31025	-1.55185		17.1096	5.86574e+06	4.13182e+07	2.3115	-1.7867		17.1096	9.11535e+07	2.00025e+07	2.3085	-1.9398
17.1392	288377	4.90064e+07	2.31425	-1.55875		17.1392	5.29763e+06	3.86373e+07	2.3155	-1.78721		17.1392	8.0231e+07	1.98143e+07	2.3125	-1.94042
17.1688	282407	4.60156e+07	2.31825	-1.56362		17.1688	4.68389e+06	4.11015e+07	2.3195	-1.78571		17.1688	7.01966e+07	1.78687e+07	2.3165	-1.9412
17.1984	279695	4.29233e+07	2.32225	-1.56591		17.1984	4.24312e+06	4.1658e+07	2.3235	-1.78327		17.1984	6.16232e+07	1.74122e+07	2.3205	-1.94199
17.228	278859	4.19269e+07	2.32625	-1.56651		17.228	3.8284e+06	4.11298e+07	2.3275	-1.782		17.228	5.415e+07	1.51582e+07	2.3245	-1.94265
17.2576	272499	3.60502e+07	2.33025	-1.56589		17.2576	3.44747e+06	4.21523e+07	2.3315	-1.78231		17.2576	4.75834e+07	1.41497e+07	2.3285	-1.94401
17.2872	257898	3.53799e+07	2.33425	-1.5641		17.2872	2.95618e+06	3.9961e+07	2.3355	-1.78364		17.2872	4.17252e+07	1.23531e+07	2.3325	-1.94772
17.3168	256199	3.1633e+07	2.33825	-1.56134		17.3168	2.62505e+06	3.90628e+07	2.3395	-1.78653		17.3168	3.64084e+07	1.28192e+07	2.3365	-1.95343
17.3464	256753	2.90459e+07	2.34225	-1.55968		17.3464	2.22606e+06	3.51597e+07	2.3435	-1.79167		17.3464	3.24201e+07	1.21809e+07	2.3405	-1.95822
17.376	239796	2.33958e+07	2.34625	-1.55941		17.376	1.91358e+06	3.50645e+07	2.3475	-1.79865		17.376	2.89584e+07	1.1385e+07	2.3445	-1.9609
17.4056	230479	2.27734e+07	2.35025	-1.56047		17.4056	1.61906e+06	3.57378e+07	2.3515	-1.80589		17.4056	2.64844e+07	1.11045e+07	2.3485	-1.96225
17.4352	221388	1.89254e+07	2.35425	-1.56223		17.4352	1.37336e+06	3.31809e+07	2.3555	-1.8121		17.4352	2.39944e+07	9.54238e+06	2.3525	-1.96401
17.4648	206868	1.70113e+07	2.35825	-1.5643		17.4648	1.16159e+06	2.96042e+07	2.3595	-1.8164		17.4648	2.22129e+07	8.49612e+06	2.3565	-1.96685
17.4944	196174	1.46947e+07	2.36225	-1.56778		17.4944	993591	2.82624e+07	2.3635	-1.81851		17.4944	2.03689e+07	8.50766e+06	2.3605	-1.96938
17.524	186374	1.28876e+07	2.36625	-1.57173		17.524	841566	2.38398e+07	2.3675	-1.81924		17.524	1.89772e+07	8.22171e+06	2.3645	-1.97217
17.5536	176957	1.0497e+07	2.37025	-1.57557		17.5536	718666	2.29131e+07	2.3715	-1.81865		17.5536	1.77898e+07	7.78458e+06	2.3685	-1.97548
17.5832	170265	9.38925e+06	2.37425	-1.57807		17.5832	615529	2.14861e+07	2.3755	-1.81846		17.5832	1.70362e+07	7.1741e+06	2.3725	-1.97855
17.6128	161329	8.76416e+06	2.37825	-1.57883		17.6128	528097	2.00336e+07	2.3795	-1.81922		17.6128	1.63581e+07	6.53595e+06	2.3765	-1.98133
17.6424	154170	8.64612e+06	2.38225	-1.5772		17.6424	460618	1.80786e+07	2.3835	-1.82178		17.6424	1.54182e+07	6.04544e+06	2.3805	-1.98384
17.672	146887	7.85249e+06	2.38625	-1.57286		17.672	397808	1.62263e+07	2.3875	-1.8254		17.672	1.52455e+07	6.00961e+06	2.3845	-1.98669
17.7016	140215	7.11683e+06	2.39025	-1.56663		17.7016	348742	1.45767e+07	2.3915	-1.82933		17.7016	1.49829e+07	6.12974e+06	2.3885	-1.98934
17.7312	132355	7.15451e+06	2.39425	-1.56069		17.7312	305815	1.28856e+07	2.3955	-1.83271		17.7312	1.46598e+07	6.2847e+06	2.3925	-1.99115
17.7608	128363	6.41901e+06	2.39825	-1.55701		17.7608	268186	1.25071e+07	2.3995	-1.83365		17.7608	1.45719e+07	6.27169e+06	2.3965	-1.9927
17.7904	125685	6.88202e+06	2.40225	-1.55558		17.7904	238397	1.17714e+07	2.4035	-1.83169		17.7904	1.4079e+07	6.25088e+06	2.4005	-1.99336
17.82	122650	6.92808e+06	2.40625	-1.55677		17.82	215740	1.13324e+07	2.4075	-1.82783		17.82	1.40168e+07	6.39312e+06	2.4045	-1.99334
17.8496	119099	7.61005e+06	2.41025	-1.55939		17.8496	191841	1.06049e+07	2.4115	-1.82501		17.8496	1.41989e+07	6.52628e+06	2.4085	-1.99283
17.8792	115536	7.86813e+06	2.41425	-1.56301		17.8792	170798	9.61419e+06	2.4155	-1.82442		17.8792	1.43388e+07	7.64154e+06	2.4125	-1.99298
17.9088	114566	8.90741e+06	2.41825	-1.5656		17.9088	153911	9.58875e+06	2.4195	-1.82523		17.9088	1.41334e+07	8.24916e+06	2.4165	-1.99487
17.9384	111980	9.79295e+06	2.42225	-1.56763		17.9384	139024	1.02312e+07	2.4235	-1.82678		17.9384	1.42326e+07	8.77978e+06	2.4205	-1.99745
17.968	109913	1.11455e+07	2.42625	-1.56904		17.968	126491	1.09815e+07	2.4275	-1.82911		17.968	1.4355e+07	9.66482e+06	2.4245	-1.99903
17.9976	109092	1.31063e+07	2.43025	-1.56955		17.9976	116536	1.17826e+07	2.4315	-1.83265		17.9976	1.44388e+07	1.05742e+07	2.4285	-1.99863
18.0272	105557	1.54515e+07	2.43425	-1.57004		18.0272	106798	1.26311e+07	2.4355	-1.83582		18.0272	1.49328e+07	1.12216e+07	2.4325	-1.99703
18.0568	107061	1.77107e+07	2.43825	-1.57088		18.0568	100056	1.26483e+07	2.4395	-1.83744		18.0568	1.49546e+07	1.23595e+07	2.4365	-1.99591
18.0864	105105	1.9322e+07	2.44225	-1.57391		18.0864	91861.2	1.32749e+07	2.4435	-1.83855		18.0864	1.50419e+07	1.41524e+07	2.4405	-1.99481
18.116	105351	2.12177e+07	2.44625	-1.57679		18.116	87290.6	1.48827e+07	2.4475	-1.84016		18.116	1.50805e+07	1.43946e+07	2.4445	-1.99376
18.1456	110986	2.31717e+07	2.45025	-1.5787		18.1456	84284.5	1.6032e+07	2.4515	-1.84248		18.1456	1.52787e+07	1.57166e+07	2.4485	-1.99433
18.1752	119677	2.61047e+07	2.45425	-1.58065		18.1752	81609.8	1.76718e+07	2.4555	-1.84408		18.1752	1.58064e+07	1.56048e+07	2.4525	-1.99766
18.2048	142049	2.88293e+07	2.45825	-1.58369		18.2048	80894.7	1.81713e+07	2.4595	-1.8461		18.2048	1.57449e+07	1.52706e+07	2.4565	-2.00324
18.2344	175722	3.12195e+07	2.46225	-1.58764		18.2344	83846.1	1.88338e+07	2.4635	-1.84905		18.2344	1.61548e+07	1.66107e+07	2.4605	-2.00827
18.264	227881	3.32183e+07	2.46625	-1.59006		18.264	89969.6	1.88595e+07	2.4675	-1.85153		18.264	1.65017e+07	1.6074e+07	2.4645	-2.01273
18.2936	295717	3.51282e+07	2.47025	-1.59137		18.2936	102266	1.91118e+07	2.4715	-1.85307		18.2936	1.67774e+07	16946966	2.4685	-2.01755
18.3232	366526	3.41921e+07	2.47425	-1.59395		18.3232	124904	2.03201e+07	2.4755	-1.85419		18.3232	1.69748e+07	1.75245e+07	2.4725	-2.02188
18.3528	445228	3.73062e+07	2.47825	-1.59679		18.3528	164013	2.04584e+07	2.4795	-1.85592		18.3528	1.74089e+07	1.57324e+07	2.4765	-2.02396
18.3824	528249	3.68951e+07	2.48225	-1.59709		18.3824	215970	1.97898e+07	2.4835	-1.85675		18.3824	1.75129e+07	1.49827e+07	2.4805	-2.02433
18.412	608680	3.81538e+07	2.48625	-1.59416		18.412	271723	1.9245e+07	2.4875	-1.8558		18.412	1.76763e+07	1.47585e+07	2.4845	-2.02451
18.4416	704269	3.90868e+07	2.49025	-1.5909		18.4416	332218	1.92714e+07	2.4915	-1.85565		18.4416	1.78056e+07	1.49209e+07	2.4885	-2.02399
18.4712	781081	3.71652e+07	2.49425	-1.5887		18.4712	390594	1.82153e+07	2.4955	-1.85659		18.4712	1.8102e+07	1.46651e+07	2.4925	-2.021
18.5008	874125	3.43996e+07	2.49825	-1.58563		18.5008	464135	1.87902e+07	2.4995	-1.85776		18.5008	1.80709e+07	1.39406e+07	2.4965	-2.01674
18.5304	965075	3.63157e+07	2.50225	-1.58219		18.5304	532563	1.99547e+07	2.5035	-1.85818		18.5304	1.82193e+07	1.41705e+07	2.5005	-2.01481
18.56	1.04742e+06	3.41437e+07	2.50625	-1.58057		18.56	604246	2.08621e+07	2.5075	-1.85782		18.56	1.8144e+07	1.34769e+07	2.5045	-2.01533
18.5896	1.1283e+06	3.56216e+07	2.51025	-1.58068		18.5896	666815	2.07446e+07	2.5115	-1.85824		18.5896	1.81699e+07	1.29521e+07	2.5085	-2.0172
18.6192	1.20274e+06	3.53245e+07	2.51425	-1.58057		18.6192	712454	2.22532e+07	2.5155	-1.85855		18.6192	1.78641e+07	1.37494e+07	2.5125	-2.01938
18.6488	1.24525e+06	3.55639e+07	2.51825	-1.57971		18.6488	747695	2.40816e+07	2.5195	-1.85969		18.6488	1.75302e+07	1.60379e+07	2.5165	-2.02249
18.6784	1.23483e+06	3.46367e+07	2.52225	-1.58127		18.6784	762376	2.79192e+07	2.5235	-1.8627		18.6784	1.69363e+07	1.57209e+07	2.5205	-2.02674
18.708	1.22666e+06	3.60022e+07	2.52625	-1.5846		18.708	764247	3.11686e+07	2.5275	-1.86737		18.708	1.59309e+07	1.71056e+07	2.5245	-2.02974
18.7376	1.13916e+06	3.7847e+07	2.53025	-1.5879		18.7376	754120	3.95991e+07	2.5315	-1.87255		18.7376	1.47545e+07	1.73515e+07	2.5285	-2.03135
18.7672	1.0465e+06	4.1005e+07	2.53425	-1.58972		18.7672	701387	4.27919e+07	2.5355	-1.87621		18.7672	1.35221e+07	1.78378e+07	2.5325	-2.0315
18.7968	941505	4.5924e+07	2.53825	-1.59067		18.7968	651240	4.6275e+07	2.5395	-1.87829		18.7968	1.22368e+07	2.0137e+07	2.5365	-2.03194
18.8264	842029	4.7282e+07	2.54225	-1.59211		18.8264	599363	4.59496e+07	2.5435	-1.87963		18.8264	1.09083e+07	2.12076e+07	2.5405	-2.03342
18.856	756786	5.01532e+07	2.54625	-1.59318		18.856	529962	5.14496e+07	2.5475	-1.87984		18.856	9.37466e+06	2.07506e+07	2.5445	-2.03559
18.8856	668330	5.10424e+07	2.55025	-1.5941		18.8856	471612	5.57582e+07	2.5515	-1.87872		18.8856	7.97168e+06	2.1178e+07	2.5485	-2.03785
18.9152	582620	5.30634e+07	2.55425	-1.59441		18.9152	417771	5.87966e+07	2.5555	-1.87719		18.9152	6.8088e+06	1.95148e+07	2.5525	-2.03912
18.9448	519112	5.61683e+07	2.55825	-1.59474		18.9448	365801	5.74949e+07	2.5595	-1.87615		18.9448	5.71009e+06	1.77682e+07	2.5565	-2.04042
18.9744	456535	5.63008e+07	2.56225	-1.59549		18.9744	325212	5.45747e+07	2.5635	-1.87595		18.9744	4.82236e+06	1.66177e+07	2.5605	-2.04268
19.004	415582	5.5331e+07	2.56625	-1.5958		19.004	285091	5.05599e+07	2.5675	-1.87594		19.004	3.99662e+06	1.64104e+07	2.5645	-2.04574
19.0336	368329	5.36148e+07	2.57025	-1.59565		19.0336	248967	4.76612e+07	2.5715	-1.87604		19.0336	3.40189e+06	1.47314e+07	2.5685	-2.0483
19.0632	330460	5.21748e+07	2.57425	-1.59511		19.0632	222206	4.7233e+07	2.5755	-1.87686		19.0632	2.8716e+06	1.31787e+07	2.5725	-2.04984
19.0928	296071	4.75398e+07	2.57825	-1.59465		19.0928	197326	4.26563e+07	2.5795	-1.87834		19.0928	2.53758e+06	1.16568e+07	2.5765	-2.05195
19.1224	265568	4.57226e+07	2.58225	-1.59494		19.1224	175784	3.90445e+07	2.5835	-1.88014		19.1224	2.07349e+06	9.6222e+06	2.5805	-2.05533
19.152	241278	4.27988e+07	2.58625	-1.59563		19.152	157345	3.30242e+07	2.5875	-1.88226		19.152	1.75154e+06	8.07133e+06	2.5845	-2.05966
19.1816	218023	3.62503e+07	2.59025	-1.59643		19.1816	141609	2.65369e+07	2.5915	-1.88392		19.1816	1.58318e+06	7.38708e+06	2.5885	-2.06417
19.2112	197355	3.25369e+07	2.59425	-1.59643		19.2112	127661	2.36986e+07	2.5955	-1.8852		19.2112	1.33392e+06	6.47836e+06	2.5925	-2.06798
19.2408	179332	2.83588e+07	2.59825	-1.59699		19.2408	114159	2.00264e+07	2.5995	-1.88644		19.2408	1.11293e+06	5.21655e+06	2.5965	-2.07148
19.2704	161721	2.32406e+07	2.60225	-1.59949		19.2704	104550	1.83231e+07	2.6035	-1.88874		19.2704	952118	4.63012e+06	2.6005	-2.07358
19.3	146072	1.87067e+07	2.60625	-1.60224		19.3	96748.2	1.5825e+07	2.6075	-1.89247		19.3	814185	3.84737e+06	2.6045	-2.07492
19.3296	133039	1.76026e+07	2.61025	-1.60382		19.3296	89825.2	1.30616e+07	2.6115	-1.89647		19.3296	693349	3.19157e+06	2.6085	-2.07477
19.3592	121064	1.39311e+07	2.61425	-1.60454		19.3592	83363.4	1.0598e+07	2.6155	-1.90056		19.3592	593517	3.00622e+06	2.6125	-2.07421
19.3888	111181	1.19417e+07	2.61825	-1.60579		19.3888	78103.5	8.89996e+06	2.6195	-1.90591		19.3888	528882	2.78378e+06	2.6165	-2.07397
19.4184	103167	1.03476e+07	2.62225	-1.60637		19.4184	73269.8	7.6629e+06	2.6235	-1.91261		19.4184	458564	2.58135e+06	2.6205	-2.07373
19.448	95383.9	8.54254e+06	2.62625	-1.60627		19.448	70353.4	7.32772e+06	2.6275	-1.91916		19.448	415094	2.20956e+06	2.6245	-2.07387
19.4776	87930.3	7.7492e+06	2.63025	-1.6073		19.4776	66540.2	6.29918e+06	2.6315	-1.92416		19.4776	366849	2.07318e+06	2.6285	-2.07315
19.5072	81448.8	6.76537e+06	2.63425	-1.611		19.5072	63183.4	5.52755e+06	2.6355	-1.92694		19.5072	329091	1.72426e+06	2.6325	-2.07223
19.5368	77085	5.90962e+06	2.63825	-1.61618		19.5368	60310.2	4.62289e+06	2.6395	-1.92916		19.5368	302043	1.78955e+06	2.6365	-2.07139
19.5664	73296	5.47057e+06	2.64225	-1.62033		19.5664	57440.3	4.24364e+06	2.6435	-1.93037		19.5664	278504	1.80658e+06	2.6405	-2.07176
19.596	68484.9	4.9087e+06	2.64625	-1.62293		19.596	54418.1	3.94017e+06	2.6475	-1.93166		19.596	262488	1.65043e+06	2.6445	-2.07509
19.6256	66921	4.57045e+06	2.65025	-1.62437		19.6256	52837.1	3.89198e+06	2.6515	-1.93273		19.6256	241689	1.58921e+06	2.6485	-2.07974
19.6552	64664.9	4.54696e+06	2.65425	-1.62556		19.6552	51732.2	3.80942e+06	2.6555	-1.933		19.6552	228298	1.5303e+06	2.6525	-2.08474
19.6848	62684.1	4.38204e+06	2.65825	-1.62568		19.6848	50687.8	3.6755e+06	2.6595	-1.93345		19.6848	213899	1.46336e+06	2.6565	-2.08895
19.7144	61074.6	4.39977e+06	2.66225	-1.6252		19.7144	52163.4	3.61405e+06	2.6635	-1.9335		19.7144	201371	1.4916e+06	2.6605	-2.09165
19.744	59922.3	4.44413e+06	2.66625	-1.62402		19.744	53710.6	3.66982e+06	2.6675	-1.9337		19.744	192301	1.45223e+06	2.6645	-2.09374
19.7736	57563.8	4.42273e+06	2.67025	-1.62296		19.7736	52649.6	3.67979e+06	2.6715	-1.93367		19.7736	182833	1.41281e+06	2.6685	-2.09422
19.8032	56370	4.40473e+06	2.67425	-1.6213		19.8032	50091.3	4147534	2.6755	-1.9333		19.8032	173256	1.39988e+06	2.6725	-2.09458
19.8328	55911.1	4.69575e+06	2.67825	-1.62094		19.8328	46833.5	4.45629e+06	2.6795	-1.934		19.8328	168226	1.32947e+06	2.6765	-2.0953
19.8624	55973.9	5.00368e+06	2.68225	-1.62316		19.8624	45810.8	4.89702e+06	2.6835	-1.93597		19.8624	160963	1.40313e+06	2.6805	-2.09683
19.892	55216.8	5.31907e+06	2.68625	-1.62749		19.892	43019	5.3821e+06	2.6875	-1.93913		19.892	156260	1.28898e+06	2.6845	-2.09913
19.9216	55177.5	5.42119e+06	2.69025	-1.63252		19.9216	42481.4	5507782	2.6915	-1.94171		19.9216	146106	1.28321e+06	2.6885	-2.09997
19.9512	54601.9	5.41158e+06	2.69425	-1.6374		19.9512	41303.4	5.65118e+06	2.6955	-1.94171		19.9512	144890	1.34348e+06	2.6925	-2.09986
19.9808	53994.8	5.43915e+06	2.69825	-1.64248		19.9808	39678.2	6.31143e+06	2.6995	-1.94086		19.9808	138736	1.24244e+06	2.6965	-2.09971
20.0104	52992.6	5.76635e+06	2.70225	-1.64524		20.0104	38278.1	7.07044e+06	2.7035	-1.93975		20.0104	134700	1.24399e+06	2.7005	-2.1007
20.04	52987	5.96941e+06	2.70625	-1.64621		20.04	37420.4	7.5836e+06	2.7075	-1.93869		20.04	128872	1.12861e+06	2.7045	-2.10182
20.0696	51877.8	6.35288e+06	2.71025	-1.64608		20.0696	36092.3	7.82705e+06	2.7115	-1.93607		20.0696	125448	1.23587e+06	2.7085	-2.10283
20.0992	52813.2	6.31079e+06	2.71425	-1.64717		20.0992	35336.5	8.26251e+06	2.7155	-1.93265		20.0992	120800	1.19933e+06	2.7125	-2.10445
20.1288	52031.2	6.34181e+06	2.71825	-1.64846		20.1288	34762.3	8.17183e+06	2.7195	-1.93034		20.1288	118785	1.24738e+06	2.7165	-2.10679
20.1584	51197.5	5.96715e+06	2.72225	-1.64926		20.1584	34311.9	8.62278e+06	2.7235	-1.93027		20.1584	115428	1.23736e+06	2.7205	-2.10955
20.188	50561.8	5.97555e+06	2.72625	-1.65019		20.188	33332.9	8.93433e+06	2.7275	-1.93338		20.188	113957	1.181e+06	2.7245	-2.11148
20.2176	50417.9	5.89784e+06	2.73025	-1.65093		20.2176	33292.9	9.43238e+06	2.7315	-1.93789		20.2176	107656	1.12363e+06	2.7285	-2.11335
20.2472	50150.3	5.91103e+06	2.73425	-1.65191		20.2472	32647.4	9.31145e+06	2.7355	-1.94282		20.2472	103910	1.0105e+06	2.7325	-2.11455
20.2768	49832.1	5.67735e+06	2.73825	-1.65285		20.2768	32732.2	9.04686e+06	2.7395	-1.94741		20.2768	99253.9	992913	2.7365	-2.11604
20.3064	48860.4	5.46551e+06	2.74225	-1.65381		20.3064	31639.7	8.1777e+06	2.7435	-1.9513		20.3064	96999.1	1.01748e+06	2.7405	-2.11756
20.336	49266.4	4.98156e+06	2.74625	-1.65457		20.336	31934.7	8.08074e+06	2.7475	-1.9541		20.336	92459.1	999358	2.7445	-2.11852
20.3656	48673.3	4.62459e+06	2.75025	-1.65592		20.3656	30804	8.36113e+06	2.7515	-1.95471		20.3656	90489.1	936073	2.7485	-2.11944
20.3952	48485.3	4.48218e+06	2.75425	-1.65764		20.3952	30371.9	8.10745e+06	2.7555	-1.95451		20.3953	89416.7	965571	2.7525	-2.12009
20.4248	48589.8	4208214	2.75825	-1.65887		20.4248	30431.9	7.44222e+06	2.7595	-1.95446		20.4249	88840.2	848372	2.7565	-2.12181
20.4544	47095	3.92266e+06	2.76225	-1.658		20.4544	30093.3	7.0531e+06	2.7635	-1.95503		20.4545	84285.2	801324	2.7605	-2.1238
20.484	46494.1	3.62537e+06	2.76625	-1.65698		20.484	29788	6.14956e+06	2.7675	-1.95646		20.4841	83126.2	854103	2.7645	-2.12662
20.5136	46336.4	3.27731e+06	2.77025	-1.65877		20.5136	28963.9	5.69022e+06	2.7715	-1.95786		20.5137	82145.6	815725	2.7685	-2.12997
20.5432	46445	2.91148e+06	2.77425	-1.66156		20.5432	29357.7	5.4554e+06	2.7755	-1.95868		20.5433	80482	808098	2.7725	-2.13322
20.5728	46429.8	2.72471e+06	2.77825	-1.66398		20.5728	29397.5	5.09821e+06	2.7795	-1.95874		20.5729	77215.8	783942	2.7765	-2.13571
20.6024	46952.3	2.6083e+06	2.78225	-1.6651		20.6024	29549.6	4.68483e+06	2.7835	-1.95902		20.6025	77473.7	733188	2.7805	-2.1369
20.632	46258.8	2.43266e+06	2.78625	-1.66729		20.632	29874.8	4.16763e+06	2.7875	-1.9594		20.6321	74037.9	657927	2.7845	-2.13713
20.6616	45653	2.24856e+06	2.79025	-1.67026		20.6617	29935	3.70772e+06	2.7915	-1.9601		20.6617	73586.7	709968	2.7885	-2.13632
20.6912	45289.8	2.01822e+06	2.79425	-1.67134		20.6913	29799.8	3.22249e+06	2.7955	-1.96085		20.6913	70755.4	688032	2.7925	-2.13524
20.7208	45057.3	1.8181e+06	2.79825	-1.67112		20.7209	29621.3	2.93512e+06	2.7995	-1.96278		20.7209	68792.2	690708	2.7965	-2.13401
20.7504	46191.3	1.75693e+06	2.80225	-1.67171		20.7505	28835.7	2.70633e+06	2.8035	-1.96461		20.7505	69074.9	689035	2.8005	-2.13426
20.78	45082.8	1.64536e+06	2.80625	-1.67504		20.7801	28663.9	2.45375e+06	2.8075	-1.96547		20.7801	66550.3	636433	2.8045	-2.13647
20.8096	44989.2	1.63267e+06	2.81025	-1.67941		20.8097	28338.7	2.19025e+06	2.8115	-1.96588		20.8097	65631.7	630563	2.8085	-2.13982
20.8392	43317.3	1.55828e+06	2.81425	-1.68214		20.8393	28470.5	1.99944e+06	2.8155	-1.96592		20.8393	65006.5	611098	2.8125	-2.14215
20.8688	44739.2	1.50392e+06	2.81825	-1.68288		20.8689	28148.6	1.73936e+06	2.8195	-1.96656		20.8689	63772.4	624189	2.8165	-2.14324
20.8984	44440.9	1.33978e+06	2.82225	-1.68365		20.8985	28178.5	1.66061e+06	2.8235	-1.967		20.8985	61496.3	621615	2.8205	-2.14469
20.928	43259.4	1.40893e+06	2.82625	-1.68509		20.9281	27219.5	1.69272e+06	2.8275	-1.96851		20.9281	62166.2	610826	2.8245	-2.14722
20.9576	44513.7	1.38842e+06	2.83025	-1.68671		20.9577	26904.2	1.64092e+06	2.8315	-1.97149		20.9577	60587.9	606928	2.8285	-2.15014
20.9872	43770.2	1.35371e+06	2.83425	-1.68699		20.9873	27266.1	1.55944e+06	2.8355	-1.97511		20.9873	58014.7	571978	2.8325	-2.15352
21.0168	43514.7	1.34565e+06	2.83825	-1.68691		21.0169	27059.3	1.40625e+06	2.8395	-1.97876		21.0169	57557.3	575718	2.8365	-2.15807
21.0464	43710.1	1.32716e+06	2.84225	-1.68817		21.0465	27192.7	1.3208e+06	2.8435	-1.98136		21.0465	57078.1	591516	2.8405	-2.16284
21.076	43710.2	1.23737e+06	2.84625	-1.6912		21.0761	27069.4	1.23643e+06	2.8475	-1.98439		21.0761	56607.4	600782	2.8445	-2.16648
21.1056	43735.3	1.20274e+06	2.85025	-1.69426		21.1057	27099.2	1.21448e+06	2.8515	-1.98716		21.1057	56008.2	603968	2.8485	-2.16792
21.1352	43489.4	1.29485e+06	2.85425	-1.69521		21.1353	26829	1.34871e+06	2.8555	-1.98948		21.1353	55791.1	596900	2.8525	-2.16798
21.1649	44066.5	1.22599e+06	2.85825	-1.69478		21.1649	26689	1.22079e+06	2.8595	-1.99195		21.1649	56191.7	575747	2.8565	-2.16768
21.1945	42640.9	1.27224e+06	2.86225	-1.69441		21.1945	26950.8	1.3322e+06	2.8635	-1.99415		21.1945	55351.6	564529	2.8605	-2.16763
21.2241	42928.9	1.30624e+06	2.86625	-1.69508		21.2241	26672.3	1.22883e+06	2.8675	-1.99626		21.2241	54457	589862	2.8645	-2.16775
21.2537	43525.5	1.22004e+06	2.87025	-1.69589		21.2537	26702.4	1.32092e+06	2.8715	-1.99663		21.2537	55649	626000	2.8685	-2.16864
21.2833	43361.9	1.24288e+06	2.87425	-1.69702		21.2833	26679	1.33165e+06	2.8755	-1.99632		21.2833	54864.7	629040	2.8725	-2.16984
21.3129	43274.4	1.22569e+06	2.87825	-1.69876		21.3129	26587.2	1.40196e+06	2.8795	-1.99509		21.3129	54844	653956	2.8765	-2.17196
21.3425	43064.1	1.22196e+06	2.88225	-1.70113		21.3425	27236.1	1.41316e+06	2.8835	-1.99259		21.3425	56358.3	619044	2.8805	-2.1739
21.3721	42225	1.27744e+06	2.88625	-1.70349		21.3721	27007.6	1.39293e+06	2.8875	-1.99022		21.3721	55765.1	586709	2.8845	-2.17526
21.4017	42473.8	1.30554e+06	2.89025	-1.70572		21.4017	26539	1.35381e+06	2.8915	-1.98875		21.4017	57729.3	629364	2.8885	-2.17591
21.4313	42344.1	1.29318e+06	2.89425	-1.70767		21.4313	26912.5	1.34158e+06	2.8955	-1.98836		21.4313	59260.8	644468	2.8925	-2.17588
21.4609	42739.5	1.25757e+06	2.89825	-1.70872		21.4609	26028.6	1.37404e+06	2.8995	-1.98847		21.4609	61327.8	645810	2.8965	-2.17658
21.4905	41718	1.29608e+06	2.90225	-1.70842		21.4905	26288.7	1.43404e+06	2.9035	-1.99042		21.4905	63361.3	686897	2.9005	-2.17742
21.5201	42671	1.32998e+06	2.90625	-1.70842		21.5201	26682.5	1.45375e+06	2.9075	-1.99368		21.5201	64199.5	631958	2.9045	-2.17791
21.5497	42914.3	1.40826e+06	2.91025	-1.70992		21.5497	26722.4	1.50604e+06	2.9115	-1.99663		21.5497	65424.2	609111	2.9085	-2.17872
21.5793	42981.3	1.34924e+06	2.91425	-1.71151		21.5793	26814.2	1.36792e+06	2.9155	-1.99907		21.5793	64333.6	604298	2.9125	-2.18139
21.6089	42091.1	1.4379e+06	2.91825	-1.71074		21.6089	26642.3	1.39716e+06	2.9195	-2.00185		21.6089	63974.7	642308	2.9165	-2.18544
21.6385	41680.2	1.39852e+06	2.92225	-1.70878		21.6385	27222.8	1.40142e+06	2.9235	-2.00534		21.6385	64586.6	648163	2.9205	-2.18917
21.6681	42451.2	1.34704e+06	2.92625	-1.71001		21.6681	26987.6	1.43343e+06	2.9275	-2.00781		21.6681	63467.6	631675	2.9245	-2.19072
21.6977	40921.3	1.36978e+06	2.93025	-1.71487		21.6977	27147.7	1.30554e+06	2.9315	-2.00966		21.6977	62556	614558	2.9285	-2.192
21.7273	42693.6	1.38969e+06	2.93425	-1.72101		21.7273	27439.6	1.42601e+06	2.9355	-2.01149		21.7273	62467.1	552305	2.9325	-2.19259
21.7569	41306.9	1.40544e+06	2.93825	-1.72533		21.7569	27701.5	1.38467e+06	2.9395	-2.01388		21.7569	62390.2	558824	2.9365	-2.19164
21.7865	41995.5	1.38426e+06	2.94225	-1.72868		21.7865	27781.5	1.25258e+06	2.9435	-2.01617		21.7865	61500.8	566823	2.9405	-2.18869
21.8161	41957.8	1.31478e+06	2.94625	-1.73152		21.8161	27668.1	1.20379e+06	2.9475	-2.01771		21.8161	60503.2	545308	2.9445	-2.18415
21.8457	40966.4	1.28499e+06	2.95025	-1.73204		21.8457	27322.8	1.23718e+06	2.9515	-2.01954		21.8457	60373.8	537114	2.9485	-2.18039
21.8753	40498.4	1.25134e+06	2.95425	-1.72965		21.8753	28098.4	1.20843e+06	2.9555	-2.02137		21.8753	59685.1	523824	2.9525	-2.17707
21.9049	41359.5	1.24815e+06	2.95825	-1.72627		21.9049	27368	1.13974e+06	2.9595	-2.02334		21.9049	58354	496827	2.9565	-2.17575
21.9345	40841.7	1.21702e+06	2.96225	-1.72451		21.9345	27488	1.04882e+06	2.9635	-2.02419		21.9345	56555.6	470559	2.9605	-2.17612
21.9641	41194	1.15537e+06	2.96625	-1.72433		21.9641	26555.7	958678	2.9675	-2.0249		21.9641	56863.4	485769	2.9645	-2.17827
21.9937	40949.3	1.16051e+06	2.97025	-1.72315		21.9937	26912.5	918503	2.9715	-2.02561		21.9937	56687.8	486825	2.9685	-2.18149
22.0233	40443.5	1.06151e+06	2.97425	-1.72117		22.0233	27711.4	886349	2.9755	-2.02504		22.0233	56841	499877	2.9725	-2.18556
22.0529	41014.5	1.11765e+06	2.97825	-1.71996		22.0529	26985.9	930030	2.9795	-2.02371		22.0529	55877	465727	2.9765	-2.18956
22.0825	39835	1.08449e+06	2.98225	-1.71988		22.0825	26897.6	864709	2.9835	-2.0232		22.0825	55708.8	452462	2.9805	-2.19157
22.1121	39817.5	1.07909e+06	2.98625	-1.72031		22.1121	26507.2	810155	2.9875	-2.02405		22.1121	53588.1	427357	2.9845	-2.19186
22.1417	39307.3	998780	2.99025	-1.72058		22.1417	26884.2	752477	2.9915	-2.02485		22.1417	52870.3	434163	2.9885	-2.19175
22.1713	38949.3	1.00191e+06	2.99425	-1.72213		22.1713	26789.2	744965	2.9955	-2.02525		22.1713	51716.6	456429	2.9925	-2.19334
22.2009	38916.5	961085	2.99825	-1.72408		22.2009	25903.4	690675	2.9995	-2.02728		22.2009	51910.6	433093	2.9965	-2.19571
22.2305	38723.6	901461	3.00225	-1.72483		22.2305	26378.9	723582	3.0035	-2.03254		22.2305	51201.2	455093	3.0005	-2.19845
22.2601	38362.8	897031	3.00625	-1.72457		22.2601	26628.9	713895	3.0075	-2.03814		22.2601	50320.3	428715	3.0045	-2.20133
22.2897	38495.8	901449	3.01025	-1.72503		22.2897	26142.1	715403	3.0115	-2.04134		22.2897	49868.1	414694	3.0085	-2.20341
22.3193	37917.7	899385	3.01425	-1.72708		22.3193	26062	667700	3.0155	-2.04183		22.3193	47941.6	417122	3.0125	-2.20417
22.3489	38160.5	854743	3.01825	-1.73011		22.3489	25846.7	626559	3.0195	-2.04195		22.3489	48993.1	423398	3.0165	-2.20259
22.3785	37985	823268	3.02225	-1.73422		22.3785	26292	616708	3.0235	-2.04242		22.3785	48439.4	440543	3.0205	-2.20052
22.4081	37544.8	795087	3.02625	-1.73961		22.4081	25738.3	617271	3.0275	-2.04056		22.4081	47586.3	431978	3.0245	-2.19939
22.4377	37552.5	790287	3.03025	-1.74399		22.4377	25738.4	647980	3.0315	-2.03636		22.4377	46646.9	416195	3.0285	-2.19994
22.4673	38221.3	788855	3.03425	-1.74601		22.4673	25745.1	642592	3.0355	-2.03341		22.4673	46224.7	394152	3.0325	-2.20216
22.4969	37352.1	783723	3.03825	-1.74703		22.4969	26078.6	609830	3.0395	-2.03403		22.4969	46528.1	391040	3.0365	-2.20491
22.5265	37980.3	747890	3.04225	-1.74809		22.5265	25573.2	567248	3.0435	-2.03587		22.5265	46306.4	407390	3.0405	-2.20817
22.5561	37412.4	730135	3.04625	-1.74901		22.5561	25700	573323	3.0475	-2.03741		22.5561	45720.7	423415	3.0445	-2.21092
22.5857	37583	688939	3.05025	-1.74853		22.5857	25431.5	559748	3.0515	-2.03957		22.5857	45130.1	420256	3.0485	-2.21302
22.6153	37729.6	687179	3.05425	-1.74807		22.6153	25294.9	550706	3.0555	-2.04514		22.6153	45385.3	403357	3.0525	-2.21466
22.6449	37854.3	679654	3.05825	-1.74828		22.6449	25091.3	578496	3.0595	-2.05268		22.6449	45708.8	404119	3.0565	-2.21607
22.6745	37506.7	694384	3.06225	-1.74763		22.6745	24951.1	543533	3.0635	-2.05977		22.6745	46010.4	358729	3.0605	-2.21685
22.7041	36748.6	658488	3.06625	-1.74648		22.7041	25056.3	542927	3.0675	-2.06642		22.7041	45419.1	381478	3.0645	-2.21665
22.7337	36666.2	660456	3.07025	-1.74518		22.7337	24839.5	514822	3.0715	-2.07146		22.7337	45014.7	407623	3.0685	-2.21645
22.7633	36583.2	631471	3.07425	-1.74514		22.7633	24664.4	491324	3.0755	-2.07398		22.7633	45056.5	409129	3.0725	-2.21812
22.7929	37479.5	599194	3.07825	-1.74616		22.7929	24832.7	530877	3.0795	-2.07156		22.7929	44310.3	396974	3.0765	-2.22007
22.8225	36205.4	639741	3.08225	-1.74766		22.8225	24612.8	537367	3.0835	-2.06619		22.8225	44924.9	399833	3.0805	-2.22149
22.8521	35912.6	617879	3.08625	-1.75011		22.8521	25199.6	534870	3.0875	-2.06091		22.8521	44559.6	395058	3.0845	-2.22262
22.8817	36766.6	640894	3.09025	-1.75285		22.8817	25328	506011	3.0915	-2.05735		22.8817	43620.8	380778	3.0885	-2.22557
22.9113	36255.4	602717	3.09425	-1.75506		22.9113	25381.6	500164	3.0955	-2.05555		22.9113	43270.6	414399	3.0925	-2.22869
22.9409	36087.4	612286	3.09825	-1.75657		22.9409	25988.7	493296	3.0995	-2.05571		22.9409	42763.4	415582	3.0965	-2.22935
22.9705	36653.7	598056	3.10225	-1.75712		22.9705	26178.8	507084	3.1035	-2.05785		22.9705	41894	413505	3.1005	-2.2287
23.0001	35687.1	622458	3.10625	-1.75936		23.0001	26357.3	533652	3.1075	-2.06068		23.0001	42224.5	410406	3.1045	-2.2297
23.0297	36010.1	620728	3.11025	-1.76406		23.0297	25513.3	549296	3.1115	-2.06326		23.0297	41477.1	398190	3.1085	-2.23261
23.0593	36939.1	631090	3.11425	-1.76941		23.0593	25620	536698	3.1155	-2.06598		23.0593	41253.1	387172	3.1125	-2.23468
23.0889	35867.5	642589	3.11825	-1.77308		23.0889	24849.6	489717	3.1195	-2.06909		23.0889	41707.3	428373	3.1165	-2.23587
23.1185	35369	642745	3.12225	-1.77353		23.1185	24514.2	518361	3.1235	-2.07245		23.1185	41596.8	428775	3.1205	-2.23704
23.1481	36102.8	672313	3.12625	-1.77497		23.1481	24217.4	550624	3.1275	-2.07626		23.1481	41126.4	416065	3.1245	-2.23901
23.1777	35124.1	663234	3.13025	-1.77722		23.1777	24060.7	583406	3.1315	-2.08073		23.1777	40379	443210	3.1285	-2.2397
23.2073	35023.3	680882	3.13425	-1.77946		23.2073	24287.5	578700	3.1355	-2.08403		23.2073	41627.2	437939	3.1325	-2.24006
23.2369	35241.2	712183	3.13825	-1.78155		23.2369	23860.6	595789	3.1395	-2.08509		23.2369	40030	401732	3.1365	-2.24115
23.2665	35982	719906	3.14225	-1.78532		23.2665	23793.8	584416	3.1435	-2.08628		23.2665	41609.4	428443	3.1405	-2.24292
23.2961	34965.9	725266	3.14625	-1.79131		23.2961	23395.3	587430	3.1475	-2.08881		23.2961	40739.1	449022	3.1445	-2.2457
23.3257	35388.8	729832	3.15025	-1.79459		23.3257	23608.7	598367	3.1515	-2.09129		23.3257	40474	457809	3.1485	-2.24921
23.3553	35394.3	738654	3.15425	-1.79375		23.3553	23295.2	631555	3.1555	-2.09185		23.3553	40165.4	453417	3.1525	-2.25282
23.3849	34460.4	753816	3.15825	-1.78996		23.3849	23400.2	650493	3.1595	-2.09142		23.3849	40300.9	461360	3.1565	-2.25587
23.4145	33650	780823	3.16225	-1.78545		23.4145	23406.9	680510	3.1635	-2.09118		23.4145	39019.1	405004	3.1605	-2.25803
23.4441	34253	833832	3.16625	-1.78144		23.4441	23790.5	653105	3.1675	-2.08994		23.4441	39474.4	437684	3.1645	-2.2606
23.4737	34082.7	816384	3.17025	-1.77948		23.4737	22975	631422	3.1715	-2.08772		23.4737	39481.8	471077	3.1685	-2.26203
23.5033	34228.4	811622	3.17425	-1.78161		23.5033	23468.6	661176	3.1755	-2.08641		23.5033	38623.6	460322	3.1725	-2.26125
23.5329	34345.4	799859	3.17825	-1.78644		23.5329	23083.3	700638	3.1795	-2.08691		23.5329	39463.1	456545	3.1765	-2.25972
23.5625	34325.7	788155	3.18225	-1.79021		23.5625	22931.6	688768	3.1835	-2.08876		23.5625	38450.1	449858	3.1805	-2.2581
23.5921	34493	792481	3.18625	-1.79279		23.5921	23542.1	702659	3.1875	-2.09017		23.5921	38393.4	416478	3.1845	-2.25744
23.6217	34217.8	810298	3.19025	-1.79525		23.6217	23096.8	688912	3.1915	-2.0912		23.6217	38405	422867	3.1885	-2.25753
23.6513	34232.8	845672	3.19425	-1.79783		23.6513	23031.7	670105	3.1955	-2.09169		23.6513	38401.4	450181	3.1925	-2.25842
23.6809	34155.3	806789	3.19825	-1.79937		23.6809	23992.2	645655	3.1995	-2.09172		23.6809	38315.2	442385	3.1965	-2.26054
23.7105	34431.1	741112	3.20225	-1.80104		23.7105	23256.8	656964	3.2035	-2.09196		23.7105	37882.8	437294	3.2005	-2.26311
23.7401	34022.8	790585	3.20625	-1.80508		23.7401	22968.3	698189	3.2075	-2.09383		23.7401	37754	427581	3.2045	-2.26531
23.7697	33809.7	754700	3.21025	-1.80901		23.7697	23018.5	652278	3.2115	-2.09807		23.7697	38616.8	398734	3.2085	-2.26604
23.7993	32976.6	773865	3.21425	-1.81077		23.7993	22838.2	622912	3.2155	-2.10318		23.7993	37405.5	385149	3.2125	-2.26508
23.8289	33174.4	772242	3.21825	-1.8105		23.8289	22501.3	584880	3.2195	-2.10717		23.8289	37123.6	392365	3.2165	-2.26381
23.8585	33945	742923	3.22225	-1.81098		23.8585	22636.5	567498	3.2235	-2.10967		23.8585	37495.5	376049	3.2205	-2.26235
23.8881	33702	707740	3.22625	-1.81155		23.8881	22227.8	579340	3.2275	-2.11082		23.8881	37741.2	402658	3.2245	-2.26213
23.9177	33239.4	679955	3.23025	-1.81102		23.9177	22437.9	586289	3.2315	-2.1108		23.9177	38179.8	368256	3.2285	-2.26351
23.9473	33532	666292	3.23425	-1.81005		23.9473	22413	561021	3.2355	-2.10917		23.9473	37867.8	360118	3.2325	-2.26605
23.9769	33389.8	644315	3.23825	-1.81076		23.9769	22314.6	526269	3.2395	-2.10728		23.9769	37715.9	341430	3.2365	-2.26804
24.0065	33186.8	659639	3.24225	-1.81372		24.0065	21916	498400	3.2435	-2.10754		24.0065	37187	347197	3.2405	-2.26815
24.0361	33271.9	603878	3.24625	-1.81664		24.0361	22121.1	474304	3.2475	-2.11019		24.0361	38301.1	341023	3.2445	-2.26799
24.0657	32746.1	572062	3.25025	-1.81777		24.0657	21952.7	450940	3.2515	-2.11435		24.0657	38959.4	336878	3.2485	-2.26746
24.0953	32541.2	526033	3.25425	-1.81849		24.0953	21810.9	475794	3.2555	-2.11817		24.0953	37667.3	339133	3.2525	-2.26729
24.1249	31863	535053	3.25825	-1.82166		24.1249	21680.9	462170	3.2595	-2.12264		24.1249	38638.2	314588	3.2565	-2.26871
24.1545	32072.7	526752	3.26225	-1.82735		24.1545	22041	452208	3.2635	-2.12725		24.1545	38511.3	300288	3.2605	-2.27253
24.1841	32231	481968	3.26625	-1.83238		24.1841	21887.7	416006	3.2675	-2.13008		24.1841	37902.7	297429	3.2645	-2.27882
24.2137	32798.9	490428	3.27025	-1.83496		24.2137	21824.3	391887	3.2715	-2.13107		24.2137	37799	308841	3.2685	-2.28428
24.2433	31955.9	459368	3.27425	-1.83642		24.2433	21380.6	374485	3.2755	-2.13254		24.2433	36709.6	315371	3.2725	-2.28736
24.2729	32633.4	445301	3.27825	-1.8371		24.2729	21794.2	379434	3.2795	-2.13464		24.2729	37153.6	302215	3.2765	-2.28801
24.3025	31865.2	434913	3.28225	-1.83655		24.3025	22039.4	392772	3.2835	-2.13553		24.3025	36519.3	286195	3.2805	-2.28634
24.3321	32027.7	410464	3.28625	-1.83507		24.3321	21816	380157	3.2875	-2.13431		24.3321	36519.4	266853	3.2845	-2.28471
24.3617	32158	424956	3.29025	-1.83451		24.3617	22026.1	364586	3.2915	-2.13271		24.3617	36089.2	281575	3.2885	-2.28438
24.3913	32633.5	406800	3.29425	-1.83609		24.3913	22528.1	328904	3.2955	-2.13213		24.3913	35485.1	270885	3.2925	-2.28705
24.4209	32258.4	385109	3.29825	-1.83909		24.4209	22914.8	336526	3.2995	-2.1314		24.4209	35428.4	277487	3.2965	-2.29167
24.4505	32040.5	370239	3.30225	-1.84279		24.4505	22688.1	339146	3.3035	-2.13095		24.4505	35947.6	285961	3.3005	-2.29608
24.4801	32000.7	366339	3.30625	-1.84605		24.4801	22408	339735	3.3075	-2.13063		24.4801	34851.1	268257	3.3045	-2.29931
24.5097	31585.1	359131	3.31025	-1.84657		24.5097	22269.7	341686	3.3115	-2.13177		24.5097	35083.3	270946	3.3085	-2.30009
24.5393	31787.8	379307	3.31425	-1.8446		24.5393	22376.3	318885	3.3155	-2.13424		24.5393	34699.3	245418	3.3125	-2.29944
24.5689	31412.4	356213	3.31825	-1.84012		24.5689	22004.5	310531	3.3195	-2.13609		24.5689	35123.1	257709	3.3165	-2.29726
24.5985	31900.6	360558	3.32225	-1.83545		24.5985	21355.6	300365	3.3235	-2.13478		24.5985	34591.2	271065	3.3205	-2.29394
24.6281	32080.6	335961	3.32625	-1.83199		24.6281	21344	307767	3.3275	-2.1311		24.6281	35408.6	264430	3.3245	-2.29017
24.6577	30706.5	334487	3.33025	-1.83029		24.6577	20875.3	307817	3.3315	-2.12728		24.6577	35428.8	265048	3.3285	-2.28741
24.6873	31131.8	335431	3.33425	-1.83045		24.6873	21477.5	318336	3.3355	-2.12509		24.6873	34841.4	254928	3.3325	-2.28672
24.7169	31527.6	330142	3.33825	-1.83176		24.7169	21852.6	318708	3.3395	-2.12409		24.7169	34719.4	239196	3.3365	-2.28726
24.7465	31462.7	341114	3.34225	-1.8355		24.7465	21557.4	310278	3.3435	-2.12607		24.7465	35175.2	250843	3.3405	-2.2893
24.7761	31181.9	329252	3.34625	-1.84011		24.7761	21320.7	288950	3.3475	-2.13232		24.7761	34694.2	256662	3.3445	-2.29249
24.8057	31507.3	316832	3.35025	-1.84429		24.8057	20935.5	289427	3.3515	-2.14094		24.8057	34461	262475	3.3485	-2.29621
24.8353	31392.1	314339	3.35425	-1.84686		24.8353	20665.3	311577	3.3555	-2.15006		24.8353	34749.7	252394	3.3525	-2.29884
24.8649	30661.2	316029	3.35825	-1.85004		24.8649	20698.6	301017	3.3595	-2.15823		24.8649	33852.3	257076	3.3565	-2.29959
24.8945	31767.6	319289	3.36225	-1.85391		24.8945	20788.7	309564	3.3635	-2.16519		24.8945	34110.8	240845	3.3605	-2.29822
24.9241	30841.2	320877	3.36625	-1.85689		24.9241	20635.4	296081	3.3675	-2.16912		24.9241	33593.2	243406	3.3645	-2.29511
24.9537	30866.5	313433	3.37025	-1.85868		24.9537	20623.6	284181	3.3715	-2.17037		24.9537	33933.7	252800	3.3685	-2.29186
24.9833	30771.8	318125	3.37425	-1.86028		24.9833	20486.9	293459	3.3755	-2.16995		24.9833	33755.2	247571	3.3725	-2.28904
25.0129	31699.8	302224	3.37825	-1.86351		25.0129	20380.1	307445	3.3795	-2.16845		25.0129	32951.2	252644	3.3765	-2.28692
25.0425	30393.7	302152	3.38225	-1.86659		25.0425	20610.3	298779	3.3835	-2.16604		25.0425	33269.8	244021	3.3805	-2.28498
25.0721	30979.4	297070	3.38625	-1.86912		25.0721	20073.3	304621	3.3875	-2.16411		25.0721	33086.4	230179	3.3845	-2.28355
25.1017	30949.2	315669	3.39025	-1.87106		25.1017	19983.3	302666	3.3915	-2.16358		25.1017	33596.8	234323	3.3885	-2.28276
25.1313	30951.6	315680	3.39425	-1.87352		25.1313	20221.7	291583	3.3955	-2.16352		25.1313	32874.3	239172	3.3925	-2.28276
25.1609	31389.6	309616	3.39825	-1.87615		25.1609	20285.1	287803	3.3995	-2.16388		25.1609	33671.8	249690	3.3965	-2.28418
25.1905	31034	297016	3.40225	-1.87863		25.1905	20248.4	278730	3.4035	-2.16545		25.1905	33705.2	237548	3.4005	-2.28634
25.2201	30726.7	296667	3.40625	-1.88202		25.2201	20018.4	295188	3.4075	-2.1683		25.2201	33174.7	241701	3.4045	-2.2882
25.2497	30193.5	297588	3.41025	-1.88593		25.2497	20453.5	295462	3.4115	-2.17081		25.2497	33790.4	229058	3.4085	-2.2897
25.2793	30706.4	300494	3.41425	-1.89018		25.2793	20123.4	300356	3.4155	-2.1715		25.2793	32538.8	214303	3.4125	-2.2899
25.3089	30623.9	301945	3.41825	-1.89323		25.3089	20100	290811	3.4195	-2.17055		25.3089	33189.7	232536	3.4165	-2.28971
25.3385	30038.4	289109	3.42225	-1.89468		25.3385	19604.7	276144	3.4235	-2.16916		25.3385	32480.7	229212	3.4205	-2.29016
25.3681	30804.1	280557	3.42625	-1.89552		25.3681	19824.8	272404	3.4275	-2.16755		25.3681	32457.5	239786	3.4245	-2.29297
25.3977	30100.7	286262	3.43025	-1.89665		25.3977	19914.9	292486	3.4315	-2.1659		25.3977	32510.8	241811	3.4285	-2.2978
25.4273	29813.3	289399	3.43425	-1.89906		25.4273	19879.9	276598	3.4355	-2.16498		25.4273	31371.2	235938	3.4325	-2.30211
25.4569	30171	300981	3.43825	-1.90129		25.4569	19763.3	286541	3.4395	-2.16527		25.4569	32008.8	217123	3.4365	-2.30594
25.4865	30070.8	292527	3.44225	-1.90395		25.4865	20096.6	277749	3.4435	-2.16812		25.4865	31621.6	223570	3.4405	-2.30864
25.5161	29753.3	300674	3.44625	-1.90776		25.5161	19691.5	269637	3.4475	-2.17213		25.5161	31238.1	234447	3.4445	-2.31029
25.5457	30496.8	285385	3.45025	-1.912		25.5457	19963.3	266539	3.4515	-2.17776		25.5457	31381.4	233695	3.4485	-2.31043
25.5753	30511.7	268886	3.45425	-1.91376		25.5753	19923.2	258033	3.4555	-2.18393		25.5753	31224.6	237925	3.4525	-2.30963
25.6049	29685.6	275846	3.45825	-1.91307		25.6049	19556.4	274522	3.4595	-2.18943		25.6049	31184.6	218512	3.4565	-2.30937
25.6345	29277.8	278645	3.46225	-1.91287		25.6345	19603.1	273771	3.4635	-2.19504		25.6345	31463.4	220661	3.4605	-2.31021
25.6641	29991.1	280636	3.46625	-1.91429		25.6641	19798.2	270324	3.4675	-2.20115		25.6641	31483.2	211291	3.4645	-2.31192
25.6937	28929.9	276004	3.47025	-1.91705		25.6937	19548.1	243056	3.4715	-2.20761		25.6937	31504.9	220126	3.4685	-2.31349
25.7233	29508	276506	3.47425	-1.91883		25.7233	19286.2	253289	3.4755	-2.21149		25.7233	31139.5	228181	3.4725	-2.31393
25.7529	29442.9	257153	3.47825	-1.9213		25.7529	19476.3	251634	3.4795	-2.21252		25.7529	31393.1	221819	3.4765	-2.3137
25.7825	29487.9	256978	3.48225	-1.92524		25.7825	19511.4	262048	3.4835	-2.21248		25.7825	31176.5	225855	3.4805	-2.31303
25.8121	29668	263829	3.48625	-1.93059		25.8121	20040	251590	3.4875	-2.21229		25.8121	30685.9	221320	3.4845	-2.31246
25.8417	29082.6	264826	3.49025	-1.9353		25.8417	20223.4	265694	3.4915	-2.21089		25.8417	30652.6	208762	3.4885	-2.31307
25.8713	29770.5	268549	3.49425	-1.93824		25.8713	20758.7	250690	3.4955	-2.20818		25.8713	30257.1	220650	3.4925	-2.31534
25.9009	30043.2	262223	3.49825	-1.94016		25.9009	21219.1	229978	3.4995	-2.20583		25.9009	30974.6	216927	3.4965	-2.319
25.9305	29880.9	250476	3.50225	-1.94098		25.9305	20630.4	234484	3.5035	-2.20463		25.9305	30794.2	223773	3.5005	-2.32267
25.9601	29512.7	250037	3.50625	-1.93881		25.9601	20253.5	254146	3.5075	-2.20459		25.9601	30452.5	223687	3.5045	-2.3253
25.9897	29270.1	247885	3.51025	-1.93493		25.9897	20356.9	253646	3.5115	-2.20479		25.9897	29558.3	206602	3.5085	-2.32691
26.0193	30193.3	261580	3.51425	-1.93206		26.0193	19846.6	242176	3.5155	-2.20516		26.0193	30452.7	210360	3.5125	-2.32749
26.0489	29517.8	257889	3.51825	-1.93049		26.0489	19327.9	248517	3.5195	-2.20525		26.0489	30235.6	206455	3.5165	-2.32841
26.0785	28739.7	248540	3.52225	-1.93078		26.0785	19009.4	223657	3.5235	-2.20462		26.0785	30354	212888	3.5205	-2.33078
26.1081	29042.3	246053	3.52625	-1.93166		26.1081	18931.1	232128	3.5275	-2.20357		26.1081	29825.1	218383	3.5245	-2.33485
26.1377	29197.6	236571	3.53025	-1.9344		26.1377	19029.5	230432	3.5315	-2.20268		26.1377	30127.1	213382	3.5285	-2.33996
26.1673	28774.5	244457	3.53425	-1.93722		26.1673	18827.7	239633	3.5355	-2.20287		26.1673	29962	215208	3.5325	-2.34383
26.1969	28932.2	241021	3.53825	-1.94015		26.1969	18797.7	238515	3.5395	-2.20432		26.1969	29469.7	197881	3.5365	-2.34687
26.2265	29225.1	250176	3.54225	-1.94377		26.2265	18957.8	235245	3.5435	-2.20712		26.2265	29116.5	197395	3.5405	-2.34749
26.2561	29107.4	241970	3.54625	-1.94597		26.2561	18994.4	223297	3.5475	-2.21002		26.2561	29036.1	222913	3.5445	-2.34517
26.2857	29555.4	234544	3.55025	-1.94783		26.2857	18784.3	216466	3.5515	-2.21218		26.2857	29687	211521	3.5485	-2.34035
26.3153	29925.6	233293	3.55425	-1.94971		26.3153	18987.8	228109	3.5555	-2.21278		26.3153	29007.9	209600	3.5525	-2.33646
26.3449	29360.3	235573	3.55825	-1.95293		26.3449	19217.9	233507	3.5595	-2.21209		26.3449	29585	216895	3.5565	-2.33609
26.3745	28647.2	243770	3.56225	-1.95485		26.3745	18836.1	233464	3.5635	-2.21129		26.3745	29902.2	197075	3.5605	-2.33739
26.4041	28699.6	236494	3.56625	-1.95486		26.4041	19042.8	224898	3.5675	-2.21074		26.4041	29855.3	197360	3.5645	-2.34079
26.4337	29147.5	246115	3.57025	-1.95492		26.4337	18477.6	226020	3.5715	-2.21173		26.4337	29057.9	213987	3.5685	-2.34601
26.4633	29240.1	236605	3.57425	-1.95517		26.4633	18654.2	210937	3.5755	-2.21404		26.4633	29109.7	205615	3.5725	-2.35258
26.4929	28526.7	229028	3.57825	-1.95592		26.4929	18287.5	223554	3.5795	-2.21665		26.4929	28919.4	216443	3.5765	-2.35736
26.5225	28502.1	229761	3.58225	-1.95541		26.5225	18841.1	227008	3.5835	-2.21887		26.5225	29973.5	206439	3.5805	-2.35964
26.5521	27978.6	228392	3.58625	-1.9543		26.5521	18682.7	236481	3.5875	-2.21915		26.5521	28919.6	204176	3.5845	-2.3605
26.5817	27818.8	234742	3.59025	-1.95307		26.5817	18656	226811	3.5915	-2.21853		26.5817	29572	194037	3.5885	-2.35935
26.6113	27843.8	236418	3.59425	-1.95302		26.6113	18612.6	221005	3.5955	-2.2183		26.6113	29074.4	203797	3.5925	-2.35664
26.6409	28764.6	230107	3.59825	-1.95464		26.6409	18732.7	207773	3.5995	-2.21937		26.6409	29368.1	209671	3.5965	-2.35422
26.6705	28136.5	225294	3.60225	-1.95595		26.6705	18420.8	217175	3.6035	-2.22276		26.6705	28919.6	214722	3.6005	-2.35436
26.7001	28369.3	219111	3.60625	-1.95638		26.7001	18490.9	223063	3.6075	-2.22613		26.7001	28465.8	211119	3.6045	-2.35649
26.7297	28106.6	226235	3.61025	-1.95689		26.7297	18782.7	228188	3.6115	-2.22948		26.7297	29196.3	195830	3.6085	-2.35961
26.7593	28361.9	231918	3.61425	-1.95762		26.7593	18475.9	224133	3.6155	-2.23213		26.7593	28714.3	197022	3.6125	-2.36271
26.7889	28782.2	224724	3.61825	-1.95853		26.7889	18302.5	221985	3.6195	-2.23395		26.7889	28287.2	193307	3.6165	-2.36545
26.8185	28241.4	233243	3.62225	-1.95833		26.8185	18217.5	205360	3.6235	-2.23559		26.8185	28497.7	202803	3.6205	-2.36727
26.8481	28261.7	223616	3.62625	-1.9586		26.8481	18482.5	199357	3.6275	-2.23725		26.8481	29034.7	209528	3.6245	-2.36762
26.8777	28116.3	225314	3.63025	-1.95988		26.8777	18145.8	221983	3.6315	-2.23941		26.8777	29139.6	211223	3.6285	-2.36665
26.9073	28574.4	224426	3.63425	-1.96293		26.9073	18205.7	222546	3.6355	-2.24081		26.9073	28876.4	201679	3.6325	-2.36445
26.9369	28139	221349	3.63825	-1.96759		26.9369	18249.1	226536	3.6395	-2.24211		26.9369	28399.1	196178	3.6365	-2.36298
26.9665	28103.9	231278	3.64225	-1.97273		26.9665	18314.2	213916	3.6435	-2.24323		26.9665	29019.7	191770	3.6405	-2.36293
26.9961	28013.9	228017	3.64625	-1.97756		26.9961	18345.8	207155	3.6475	-2.24392		26.9961	28357.4	199148	3.6445	-2.36484
27.0257	28564.5	223761	3.65025	-1.98106		27.0257	18090.7	206450	3.6515	-2.24293		27.0257	28365.9	206453	3.6485	-2.36784
27.0553	28616.9	226332	3.65425	-1.98392		27.0553	18220.8	206735	3.6555	-2.24279		27.0553	28491.2	208160	3.6525	-2.37187
27.0849	28546.6	220234	3.65825	-1.98488		27.0849	17760.5	218300	3.6595	-2.24501		27.0849	28033.9	202957	3.6565	-2.37666
27.1145	28486.5	225703	3.66225	-1.98357		27.1145	17975.7	215400	3.6635	-2.2478		27.1145	28195.8	199236	3.6605	-2.38089
27.1441	27938.8	230668	3.66625	-1.98004		27.1441	18252.4	214798	3.6675	-2.25033		27.1441	27776.9	183720	3.6645	-2.38342
27.1737	28501.7	224349	3.67025	-1.97726		27.1737	18122.4	201904	3.6715	-2.25298		27.1737	28597.5	200979	3.6685	-2.38351
27.2033	28279.1	219609	3.67425	-1.97672		27.2033	17777.2	200764	3.6755	-2.25698		27.2033	28142.5	196627	3.6725	-2.38323
27.2329	27958.8	211080	3.67825	-1.9775		27.2329	17788.9	203707	3.6795	-2.26078		27.2329	28612.9	200917	3.6765	-2.38342
27.2625	28201.7	217912	3.68225	-1.97855		27.2625	17782.2	207767	3.6835	-2.26399		27.2625	28000.6	202654	3.6805	-2.38369
27.2921	27866.1	220149	3.68625	-1.98077		27.2921	17882.2	222418	3.6875	-2.26723		27.2921	28229.2	196639	3.6845	-2.38367
27.3217	27936.3	225863	3.69025	-1.98449		27.3217	18082.3	209741	3.6915	-2.27144		27.3217	28065.6	187822	3.6885	-2.38591
27.3513	27243.2	223251	3.69425	-1.98827		27.3513	17914	201533	3.6955	-2.27571		27.3513	28477.7	189444	3.6925	-2.3915
27.3809	27743.7	223260	3.69825	-1.99079		27.3809	17648.8	201064	3.6995	-2.27874		27.3809	27954	198566	3.6965	-2.39747
27.4105	27936.4	223056	3.70225	-1.99258		27.4105	17707.2	198465	3.7035	-2.27915		27.4105	28441.1	205856	3.7005	-2.40127
27.4401	27973.8	212606	3.70625	-1.99479		27.4401	18094	203361	3.7075	-2.27784		27.4401	27823.8	204176	3.7045	-2.40412
27.4697	27458.1	217303	3.71025	-1.99573		27.4697	18414.2	209636	3.7115	-2.27621		27.4697	27955.8	204864	3.7085	-2.40888
27.4993	28223.8	222794	3.71425	-1.99533		27.4993	18510.8	210224	3.7155	-2.27304		27.4993	28289.1	183932	3.7125	-2.41249
27.5289	28353.8	224761	3.71825	-1.99513		27.5289	18319.2	203468	3.7195	-2.26788		27.5289	28321	193668	3.7165	-2.41333
27.5585	28021.2	220829	3.72225	-1.99519		27.5585	17979	191285	3.7235	-2.262		27.5585	28356	199521	3.7205	-2.41263
27.5881	28306.3	222222	3.72625	-1.99557		27.5881	17410.4	191715	3.7275	-2.25777		27.5881	28405.9	203558	3.7245	-2.41304
27.6177	29031.9	207270	3.73025	-1.99617		27.6177	17628.8	197311	3.7315	-2.25551		27.6177	28591.2	206313	3.7285	-2.41348
27.6473	28624.2	218025	3.73425	-1.99811		27.6473	17055.2	201954	3.7355	-2.25461		27.6473	28319.1	203551	3.7325	-2.41224
27.6769	28891.7	219899	3.73825	-2.00105		27.6769	17305.3	215552	3.7395	-2.25531		27.6769	28706	196763	3.7365	-2.41105
27.7065	28118.6	228387	3.74225	-2.00223		27.7065	17275.3	207402	3.7435	-2.25747		27.7065	28599.5	189696	3.7405	-2.41196
27.7361	28076.2	223422	3.74625	-2.00251		27.7361	17035.2	201468	3.7475	-2.26081		27.7361	27670	192860	3.7445	-2.41442
27.7657	28376.4	217118	3.75025	-2.00297		27.7657	16948.5	199654	3.7515	-2.26576		27.7657	28239.1	204561	3.7485	-2.41645
27.7953	27418	215379	3.75425	-2.00325		27.7953	17145.3	189937	3.7555	-2.27179		27.7953	27955.6	200792	3.7525	-2.41767
27.8249	27831.1	213672	3.75825	-2.00349		27.8249	17375.4	208137	3.7595	-2.27778		27.8249	27743.6	201451	3.7565	-2.41783
27.8545	27525.8	217881	3.76225	-2.00329		27.8545	17423.7	210347	3.7635	-2.28273		27.8545	28247.6	193407	3.7605	-2.41726
27.8841	27368.1	219582	3.76625	-2.00336		27.8841	17407	208402	3.7675	-2.28601		27.8841	27740.4	189678	3.7645	-2.41544
27.9137	27365.9	216723	3.77025	-2.00334		27.9137	17320.4	206148	3.7715	-2.28729		27.9137	27690.3	183657	3.7685	-2.41351
27.9433	27535.7	215857	3.77425	-2.0025		27.9433	17200.3	194635	3.7755	-2.28632		27.9433	27947.3	199473	3.7725	-2.41252
27.9729	26943	216192	3.77825	-2.002		27.9729	17001.9	197962	3.7795	-2.28491		27.9729	28505.8	199181	3.7765	-2.41364
28.0025	27095.4	205076	3.78225	-2.00099		28.0025	17101.9	202004	3.7835	-2.28396		28.0025	28507.7	198256	3.7805	-2.41626
28.0321	26495.1	209460	3.78625	-2.00006		28.0321	16681.7	211047	3.7875	-2.28402		28.0321	28365.8	196433	3.7845	-2.41879
28.0617	26490.1	211771	3.79025	-2.00016		28.0617	16715.1	209203	3.7915	-2.28503		28.0617	29148	187622	3.7885	-2.41923
28.0913	27197.9	216975	3.79425	-2.00068		28.0913	17016.9	206401	3.7955	-2.28712		28.0913	28349.4	185478	3.7925	-2.41905
28.1209	26858.1	210897	3.79825	-2.00105		28.1209	16693.5	199505	3.7995	-2.29071		28.1209	28560.9	195100	3.7965	-2.41864
28.1505	27470.9	207788	3.80225	-2.00034		28.1505	16741.8	192596	3.8035	-2.29445		28.1505	28290.7	199821	3.8005	-2.41734
28.1801	26702.5	202160	3.80625	-2.00021		28.1801	16706.7	198164	3.8075	-2.2983		28.1801	27744	196997	3.8045	-2.41458
28.2097	27158.1	209019	3.81025	-1.9994		28.2097	16863.4	204263	3.8115	-2.30196		28.2097	28194.1	191906	3.8085	-2.41225
28.2393	27268	202843	3.81425	-1.99644		28.2393	16951.9	214087	3.8155	-2.30563		28.2393	27908.8	183463	3.8125	-2.41241
28.2689	26522.5	213428	3.81825	-1.99239		28.2689	16630	205235	3.8195	-2.3089		28.2689	28135.7	181181	3.8165	-2.4132
28.2985	27098.1	210338	3.82225	-1.98911		28.2985	17248.5	190082	3.8235	-2.31042		28.2985	27817.1	192552	3.8205	-2.41422
28.3281	26965.4	206620	3.82625	-1.98782		28.3281	16921.8	192489	3.8275	-2.30986		28.3281	27772	190311	3.8245	-2.4163
28.3577	26177.4	198028	3.83025	-1.98725		28.3577	16708.4	198677	3.8315	-2.308		28.3577	28176	196613	3.8285	-2.4209
28.3873	26822.5	199769	3.83425	-1.98749		28.3873	16801.7	203884	3.8355	-2.30629		28.3873	28412.7	193135	3.8325	-2.42621
28.4169	26632.6	204552	3.83825	-1.98927		28.4169	16458.3	205295	3.8395	-2.3055		28.4169	28150.8	187840	3.8365	-2.43144
28.4465	26122.2	213339	3.84225	-1.99244		28.4465	16910.2	201210	3.8435	-2.30561		28.4465	28452.7	178049	3.8405	-2.43636
28.4761	26527.6	214170	3.84625	-1.99579		28.4761	16558.4	197507	3.8475	-2.30546		28.4761	28224.2	186715	3.8445	-2.44036
28.5057	26154.9	207911	3.85025	-1.99885		28.5057	16526.6	196066	3.8515	-2.30392		28.5057	28425.9	192467	3.8485	-2.44203
28.5353	26354.8	203156	3.85425	-2.00157		28.5353	16131.4	185746	3.8555	-2.30062		28.5353	28458	195782	3.8525	-2.44086
28.5649	26474.8	200681	3.85825	-2.00437		28.5649	16745	200501	3.8595	-2.29661		28.5649	28562.9	195102	3.8565	-2.4394
28.5945	25997.2	212067	3.86225	-2.00506		28.5945	16316.5	200272	3.8635	-2.29284		28.5945	27962.3	188270	3.8605	-2.4381
28.6241	25737.1	207670	3.86625	-2.00324		28.6241	16653.5	196980	3.8675	-2.28938		28.6241	28576.3	183698	3.8645	-2.43713
28.6537	26094.9	210382	3.87025	-2.00102		28.6537	16553.4	193847	3.8715	-2.28656		28.6537	28424.5	187221	3.8685	-2.43657
28.6833	25732	215229	3.87425	-1.99931		28.6833	16415	187150	3.8755	-2.28624		28.6833	28504.3	189276	3.8725	-2.4366
28.7129	25707.1	203308	3.87825	-1.99842		28.7129	16359.9	189464	3.8795	-2.28841		28.7129	28231.1	203652	3.8765	-2.43704
28.7425	25952.2	201287	3.88225	-1.99685		28.7425	16209.8	187919	3.8835	-2.29167		28.7425	27965.8	186409	3.8805	-2.43744
28.7721	26309.7	201796	3.88625	-1.99736		28.7721	16264.9	199467	3.8875	-2.29541		28.7721	27638.7	190222	3.8845	-2.43825
28.8017	26645	207590	3.89025	-2.00049		28.8017	16628.4	196127	3.8915	-2.29988		28.8017	28030.7	178120	3.8885	-2.44081
28.8313	25859.6	211938	3.89425	-2.00408		28.8313	16515	192559	3.8955	-2.30516		28.8313	28204.1	179949	3.8925	-2.44373
28.8609	26430	209287	3.89825	-2.00626		28.8609	16259.9	185913	3.8995	-2.30967		28.8609	27216.7	195561	3.8965	-2.4467
28.8905	25834.7	206153	3.90225	-2.00709		28.8905	16521.6	186504	3.9035	-2.31353		28.8905	28426	191345	3.9005	-2.45012
28.9201	25964.8	195947	3.90625	-2.00894		28.9201	16309.9	186597	3.9075	-2.31744		28.9201	27747.1	191664	3.9045	-2.45213
28.9497	25789.5	202917	3.91025	-2.01211		28.9497	16336.5	200217	3.9115	-2.32154		28.9497	29179.8	195188	3.9085	-2.45313
28.9793	25967.1	205181	3.91425	-2.01488		28.9793	16655.1	201651	3.9155	-2.32545		28.9793	27121.8	187849	3.9125	-2.45173
29.0089	25719.3	205994	3.91825	-2.0167		29.0089	16414.9	190163	3.9195	-2.32882		29.0089	26778	174628	3.9165	-2.44991
29.0385	26312.4	206073	3.92225	-2.01776		29.0385	16281.5	192622	3.9235	-2.33127		29.0385	27258.3	186216	3.9205	-2.44858
29.0681	26449.9	199342	3.92625	-2.01932		29.0681	16273.2	185845	3.9275	-2.33285		29.0681	27191.8	197098	3.9245	-2.44764
29.0977	25499	192711	3.93025	-2.0209		29.0977	16616.7	183716	3.9315	-2.33349		29.0977	26602.8	191569	3.9285	-2.448
29.1273	25927.1	200251	3.93425	-2.02091		29.1273	16084.8	200561	3.9355	-2.33357		29.1273	26611.3	198699	3.9325	-2.44738
29.1569	25701.8	199430	3.93825	-2.02034		29.1569	15926.4	197943	3.9395	-2.33216		29.1569	26209.3	190542	3.9365	-2.44576
29.1865	25737	204761	3.94225	-2.01942		29.1865	16371.6	194803	3.9435	-2.32915		29.1865	26072.5	177899	3.9405	-2.44427
29.2161	25366.7	198657	3.94625	-2.01887		29.2161	16233.1	192260	3.9475	-2.32624		29.2161	25977.2	180175	3.9445	-2.44408
29.2457	27343.2	202567	3.95025	-2.01694		29.2457	15733	182479	3.9515	-2.32477		29.2457	25392	192394	3.9485	-2.4454
29.2753	25767.1	190579	3.95425	-2.0144		29.2753	15471.2	178432	3.9555	-2.32462		29.2753	25739	195159	3.9525	-2.44649
29.3049	25366.8	197023	3.95825	-2.01343		29.3049	15717.9	185617	3.9595	-2.32554		29.3049	26135.8	192477	3.9565	-2.44826
29.3345	25228.8	196538	3.96225	-2.01416		29.3345	15511.2	187869	3.9635	-2.32772		29.3345	25483.7	191633	3.9605	-2.45028
29.3641	24941.2	194743	3.96625	-2.01634		29.3641	15396.2	199193	3.9675	-2.33194		29.3641	25493.6	180203	3.9645	-2.4517
29.3937	24663.5	202658	3.97025	-2.01797		29.3937	15274.5	186069	3.9715	-2.33722		29.3937	25173.4	178779	3.9685	-2.45078
29.4233	24395.8	195521	3.97425	-2.02064		29.4233	15346.1	177600	3.9755	-2.34252		29.4233	25829	193242	3.9725	-2.44787
29.4529	24553.5	185801	3.97825	-2.02361		29.4529	15197.7	177551	3.9795	-2.3478		29.4529	24607.9	197457	3.9765	-2.44533
29.4825	23863.1	187607	3.98225	-2.02476		29.4825	15386.2	179210	3.9835	-2.35087		29.4825	24596.4	191605	3.9805	-2.44308
29.5121	23660.4	187423	3.98625	-2.02386		29.5121	15406.2	191208	3.9875	-2.35206		29.5121	24199.5	188273	3.9845	-2.44226
29.5417	24686.3	186967	3.99025	-2.02166		29.5417	15769.6	186968	3.9915	-2.35209		29.5417	24806.7	178089	3.9885	-2.4423
29.5713	24318.3	194587	3.99425	-2.02112		29.5713	15941.3	189730	3.9955	-2.35241		29.5713	24773.2	180341	3.9925	-2.44495
29.6009	24208.2	191806	3.99825	-2.02019		29.6009	16174.8	179639	3.9995	-2.3525		29.6009	24181	188593	3.9965	-2.44919
29.6305	23930.5	190589	4.00225	-2.0192		29.6305	16154.8	175153	4.0035	-2.35117		29.6305	23710.8	192534	4.0005	-2.45348
29.6601	23670.3	179463	4.00625	-2.01835		29.6601	16758.4	177585	4.0075	-2.34982		29.6601	25058.3	194683	4.0045	-2.4576
29.6897	23392.8	180446	4.01025	-2.01798		29.6897	16513.3	185832	4.0115	-2.34838		29.6897	24174.5	198421	4.0085	-2.46088
29.7193	23305.2	185436	4.01425	-2.01835		29.7193	16083.2	186013	4.0155	-2.34738		29.7193	24152.8	188305	4.0125	-2.46407
29.7489	23342.6	182616	4.01825	-2.01736		29.7489	15863	185523	4.0195	-2.34604		29.7489	23909.2	178938	4.0165	-2.46648
29.7785	23840.5	188561	4.02225	-2.01676		29.7785	15694.6	180643	4.0235	-2.34501		29.7785	24232.8	185175	4.0205	-2.46773
29.8081	23640.5	186115	4.02625	-2.0163		29.8081	15252.8	176503	4.0275	-2.34527		29.8081	23820.8	192438	4.0245	-2.46782
29.8377	23250.1	175926	4.03025	-2.01765		29.8377	15209.4	183691	4.0315	-2.34698		29.8377	24021	193569	4.0285	-2.46789
29.8673	22877.5	174193	4.03425	-2.01911		29.8673	15069.4	185091	4.0355	-2.35039		29.8673	24034.3	185920	4.0325	-2.46932
29.8969	22985	176838	4.03825	-2.01973		29.8969	14670.9	185867	4.0395	-2.3537		29.8969	23630.8	189309	4.0365	-2.4725
29.9265	23075.1	180365	4.04225	-2.02046		29.9265	15109.4	189398	4.0435	-2.35698		29.9265	23470.5	174424	4.0405	-2.47659
29.9561	22789.7	182241	4.04625	-2.02116		29.9561	14739.2	174356	4.0475	-2.35989		29.9561	23487.2	176267	4.0445	-2.4815
29.9857	22154.4	176412	4.05025	-2.02114		29.9857	14457.5	177524	4.0515	-2.36163		29.9857	22820.2	191159	4.0485	-2.48715
30.0153	22669.8	174071	4.05425	-2.02005		30.0153	14594.2	171876	4.0555	-2.362		30.0153	24129.3	195998	4.0525	-2.49193
30.0449	22689.8	174539	4.05825	-2.02148		30.0449	14405.7	177335	4.0595	-2.36204		30.0449	22878.6	190818	4.0565	-2.49504
30.0745	22607.1	179169	4.06225	-2.02537		30.0745	14749.2	184860	4.0635	-2.36261		30.0745	22930.3	192558	4.0605	-2.49593
30.1041	22604.6	183083	4.06625	-2.02994		30.1041	14832.7	188584	4.0675	-2.36295		30.1041	23242.1	172936	4.0645	-2.49554
30.1337	23297.6	183499	4.07025	-2.03335		30.1337	15046	184371	4.0715	-2.36219		30.1337	22638.3	182778	4.0685	-2.49516
30.1633	23310.2	182253	4.07425	-2.03716		30.1633	15661.3	176657	4.0755	-2.36214		30.1633	22815.1	187839	4.0725	-2.49413
30.1929	22762.3	174984	4.07825	-2.04022		30.1929	16706.7	173052	4.0795	-2.36274		30.1929	22618.4	185496	4.0765	-2.49352
30.2225	23915.5	169133	4.08225	-2.03973		30.2225	17497.2	174099	4.0835	-2.36269		30.2225	23148.7	195653	4.0805	-2.49301
30.2521	23110.1	174132	4.08625	-2.03631		30.2521	18326	188531	4.0875	-2.36169		30.2521	23133.8	190153	4.0845	-2.493
30.2817	23407.6	180224	4.09025	-2.03172		30.2817	18586.2	186069	4.0915	-2.36082		30.2817	22094.6	181532	4.0885	-2.49292
30.3113	22592.1	178561	4.09425	-2.02756		30.3113	18623	179662	4.0955	-2.36134		30.3113	22613.3	179135	4.0925	-2.49304
30.3409	22917.4	182526	4.09825	-2.02317		30.3409	18658	178883	4.0995	-2.3615		30.3409	22288.1	185967	4.0965	-2.49489
30.3705	22839.9	171801	4.10225	-2.01925		30.3705	18162.7	174861	4.1035	-2.36134		30.3705	22131.3	193779	4.1005	-2.49746
30.4001	23035.1	169404	4.10625	-2.01758		30.4001	18102.5	182675	4.1075	-2.36208		30.4001	22401.5	188862	4.1045	-2.49959
30.4297	22689.7	179311	4.11025	-2.01804		30.4297	17602.3	184750	4.1115	-2.36499		30.4297	23355.2	193037	4.1085	-2.50141
30.4593	22852.4	174234	4.11425	-2.01974		30.4593	17280.5	187904	4.1155	-2.36917		30.4593	24439.2	191311	4.1125	-2.50395
30.4889	22920	182049	4.11825	-2.02166		30.4889	16838.6	193965	4.1195	-2.37269		30.4889	24817.8	181587	4.1165	-2.5068
30.5185	22694.6	187271	4.12225	-2.02428		30.5185	17018.6	184543	4.1235	-2.37479		30.5185	25099.6	180331	4.1205	-2.50865
30.5481	22842.2	174478	4.12625	-2.02785		30.5481	16204.9	178767	4.1275	-2.3767		30.5481	25286.5	189193	4.1245	-2.51026
30.5777	22967.3	175766	4.13025	-2.03169		30.5777	16278.3	168372	4.1315	-2.37907		30.5777	24746.2	193449	4.1285	-2.51348
30.6073	22859.9	170617	4.13425	-2.03516		30.6073	15853	186575	4.1355	-2.382		30.6073	24287.5	189202	4.1325	-2.51714
30.6369	23222.6	173949	4.13825	-2.03972		30.6369	15399.6	188167	4.1395	-2.38454		30.6369	23533.8	186877	4.1365	-2.5201
30.6665	23122.5	183620	4.14225	-2.04581		30.6665	15197.8	179727	4.1435	-2.38612		30.6665	22920	177602	4.1405	-2.52109
30.6961	22854.8	186277	4.14625	-2.05175		30.6961	14944.4	179121	4.1475	-2.3877		30.6961	22282.9	177974	4.1445	-2.52174
30.7257	22161.9	182729	4.15025	-2.05657		30.7257	15702.9	172244	4.1515	-2.38884		30.7257	21712.7	186580	4.1485	-2.52288
30.7553	22757.4	171842	4.15425	-2.05884		30.7553	15889.7	173010	4.1555	-2.38919		30.7553	22019.5	200990	4.1525	-2.52384
30.7849	22559.5	172957	4.15825	-2.05977		30.7849	16073.1	184169	4.1595	-2.38702		30.7849	22048	196368	4.1565	-2.52385
30.8145	23219.9	172865	4.16225	-2.05885		30.8145	16570.1	192333	4.1635	-2.38411		30.8145	21889.6	194816	4.1605	-2.52213
30.8441	23260.1	172419	4.16625	-2.05624		30.8441	16108.2	193555	4.1675	-2.38345		30.8441	21762.8	185985	4.1645	-2.52044
30.8737	22949.9	181118	4.17025	-2.0529		30.8737	16048.2	186702	4.1715	-2.38604		30.8737	21324.2	179696	4.1685	-2.51894
30.9033	23267.6	185660	4.17425	-2.04915		30.9033	15496.3	182247	4.1755	-2.39037		30.9033	21287.5	183146	4.1725	-2.51734
30.9329	22667.1	174701	4.17825	-2.04707		30.9329	15451.2	181600	4.1795	-2.39382		30.9329	20895.7	196572	4.1765	-2.51563
30.9625	22824.8	174608	4.18225	-2.04594		30.9625	15427.9	177620	4.1835	-2.39704		30.9625	21179.2	194379	4.1805	-2.51462
30.9921	23182.3	171183	4.18625	-2.04557		30.9921	14989.5	189263	4.1875	-2.4006		30.9921	21025.7	191109	4.1845	-2.51501
31.0217	23059.7	178561	4.19025	-2.04664		31.0217	14831	189748	4.1915	-2.40354		31.0217	20800.7	186210	4.1885	-2.51582
31.0513	22717.2	178358	4.19425	-2.04891		31.0513	14929.4	195668	4.1955	-2.40413		31.0513	20355.3	177739	4.1925	-2.51704
31.0809	22837.4	182454	4.19825	-2.05311		31.0809	14529.2	191655	4.1995	-2.40261		31.0809	20630.3	200745	4.1965	-2.51853
31.1105	23280.2	182454	4.20225	-2.05862		31.1105	14670.9	176218	4.2035	-2.40146		31.1105	20280.4	202650	4.2005	-2.52034
31.1401	22754.8	169770	4.20625	-2.06458		31.1401	14815.9	185089	4.2075	-2.40103		31.1401	20822.5	202563	4.2045	-2.52216
31.1697	22994.9	180701	4.21025	-2.0693		31.1697	14879.3	191872	4.2115	-2.39949		31.1697	20832.3	209378	4.2085	-2.52388
31.1993	23400	173757	4.21425	-2.07095		31.1993	14801	196776	4.2155	-2.39551		31.1993	20170.2	190910	4.2125	-2.52618
31.2289	23100	181614	4.21825	-2.07112		31.2289	14572.6	200278	4.2195	-2.3917		31.2289	20969.1	187977	4.2165	-2.52866
31.2585	22667.1	189159	4.22225	-2.06924		31.2585	15122.7	193882	4.2235	-2.39004		31.2585	20382	189896	4.2205	-2.53053
31.2881	23302.6	179586	4.22625	-2.06582		31.2881	14849.3	185321	4.2275	-2.39005		31.2881	20090.2	204424	4.2245	-2.53022
31.3177	23100	174710	4.23025	-2.06111		31.3177	14917.7	183107	4.2315	-2.39084		31.3177	20317	209900	4.2285	-2.52893
31.3473	22789.7	166584	4.23425	-2.05672		31.3473	14545.9	193896	4.2355	-2.39211		31.3473	20410.5	205633	4.2325	-2.52865
31.3769	22824.7	171296	4.23825	-2.05311		31.3769	14574.2	201680	4.2395	-2.39426		31.3769	20373.7	209090	4.2365	-2.53021
31.4065	22684.6	177498	4.24225	-2.05015		31.4065	14996	203337	4.2435	-2.39579		31.4065	20342	198203	4.2405	-2.53312
31.4361	23475	181369	4.24625	-2.04859		31.4361	14742.6	201714	4.2475	-2.39684		31.4361	20240.3	196083	4.2445	-2.53656
31.4657	23152.5	184665	4.25025	-2.04828		31.4657	14931	194010	4.2515	-2.39872		31.4657	19990.1	206073	4.2485	-2.54127
31.4953	23004.8	174569	4.25425	-2.04993		31.4953	14665.9	191222	4.2555	-2.40184		31.4953	20105.3	218226	4.2525	-2.54648
31.5249	22714.6	164570	4.25825	-2.05238		31.5249	14739.3	199378	4.2595	-2.40578		31.5249	20146.9	213119	4.2565	-2.55079
31.5545	23165.2	179393	4.26225	-2.05598		31.5545	14732.6	203695	4.2635	-2.411		31.5545	20307	213968	4.2605	-2.55367
31.5841	23319.9	174629	4.26625	-2.05981		31.5841	14720.9	213029	4.2675	-2.41711		31.5841	19960.2	212782	4.2645	-2.55484
31.6137	23029.8	184847	4.27025	-2.06428		31.6137	14771	200857	4.2715	-2.42215		31.6137	20065.2	201317	4.2685	-2.55529
31.6433	22769.5	187149	4.27425	-2.06908		31.6433	14931	207583	4.2755	-2.42401		31.6433	19813.4	221850	4.2725	-2.55637
31.6729	23029.8	176246	4.27825	-2.07229		31.6729	14727.6	197592	4.2795	-2.42348		31.6729	19921.8	220776	4.2765	-2.55771
31.7025	22551.9	171848	4.28225	-2.0746		31.7025	14607.5	213274	4.2835	-2.4224		31.7025	19705	224064	4.2805	-2.55969
31.7321	22954.6	167172	4.28625	-2.07639		31.7321	14587.5	213022	4.2875	-2.42121		31.7321	19945.2	229205	4.2845	-2.56122
31.7617	22549.4	175481	4.29025	-2.07878		31.7617	14274.1	219308	4.2915	-2.42092		31.7617	20090.2	223765	4.2885	-2.56251
31.7913	23102.4	183265	4.29425	-2.0804		31.7913	14659.2	224176	4.2955	-2.42225		31.7913	19554.8	209442	4.2925	-2.56256
31.8209	23074.8	181886	4.29825	-2.08106		31.8209	14725.9	219930	4.2995	-2.42497		31.8209	19996.8	220883	4.2965	-2.56025
31.8505	22814.7	185050	4.30225	-2.08241		31.8505	14604.3	214914	4.3035	-2.42658		31.8505	19895.1	231379	4.3005	-2.55809
31.8801	23197.5	174933	4.30625	-2.08456		31.8801	14889.3	208506	4.3075	-2.42792		31.8801	20208.6	234429	4.3045	-2.55689
31.9097	23147.5	169199	4.31025	-2.08605		31.9097	14427.5	217504	4.3115	-2.43011		31.9097	19634.9	244516	4.3085	-2.55687
31.9393	22446.9	171791	4.31425	-2.08576		31.9393	14590.9	234336	4.3155	-2.43234		31.9393	19983.4	246394	4.3125	-2.55568
31.9689	22999.8	175560	4.31825	-2.08495		31.9689	14677.6	240279	4.3195	-2.43319		31.9689	19780	234207	4.3165	-2.55546
31.9985	22889.5	187740	4.32225	-2.0839		31.9985	14614.2	229057	4.3235	-2.43241		31.9985	20790.8	237603	4.3205	-2.55735
32.0281	23067.3	182770	4.32625	-2.08276		32.0281	14539.2	228017	4.3275	-2.43202		32.0281	20949.3	259716	4.3245	-2.5593
32.0577	22647.1	183236	4.33025	-2.08125		32.0577	14834.3	225529	4.3315	-2.43073		32.0577	19755	253167	4.3285	-2.55872
32.0873	22331.7	167764	4.33425	-2.08138		32.0873	14142.4	236168	4.3355	-2.42875		32.0873	19711.6	258952	4.3325	-2.55584
32.1169	23222.3	179180	4.33825	-2.08322		32.1169	14635.9	261116	4.3395	-2.42649		32.1169	20582.3	263803	4.3365	-2.55523
32.1465	23360.1	183580	4.34225	-2.08475		32.1465	14602.5	266094	4.3435	-2.42557		32.1465	20085.2	259581	4.3405	-2.55667
32.1761	22779.7	180370	4.34625	-2.08567		32.1761	14897.6	262278	4.3475	-2.42641		32.1761	20015.1	255796	4.3445	-2.55749
32.2057	23162.3	182630	4.35025	-2.08618		32.2057	14615.9	260359	4.3515	-2.42876		32.2057	19620	285182	4.3485	-2.55608
32.2353	22882.3	182642	4.35425	-2.08824		32.2353	14574.2	251652	4.3555	-2.43199		32.2353	19881.7	282307	4.3525	-2.55445
32.2649	23064.9	177624	4.35825	-2.09018		32.2649	14856	264018	4.3595	-2.43345		32.2649	20348.8	294031	4.3565	-2.55486
32.2945	22651.9	177995	4.36225	-2.09178		32.2945	14690.9	287461	4.3635	-2.43367		32.2945	20245.4	309689	4.3605	-2.55576
32.3241	22914.6	184821	4.36625	-2.09371		32.3241	14495.9	301931	4.3675	-2.43293		32.3241	20098.5	298226	4.3645	-2.5554
32.3537	22614.5	185345	4.37025	-2.09572		32.3537	14514.2	299624	4.3715	-2.43322		32.3537	19543.3	285151	4.3685	-2.55627
32.3833	22692.1	186341	4.37425	-2.09679		32.3833	14714.3	303978	4.3755	-2.43461		32.3833	20060.3	297119	4.3725	-2.56103
32.4129	23159.9	188591	4.37825	-2.09487		32.4129	14667.5	301346	4.3795	-2.43654		32.4129	19684.9	334500	4.3765	-2.5689
32.4425	22934.8	182692	4.38225	-2.09059		32.4425	14502.5	301807	4.3835	-2.4386		32.4425	19865.1	342267	4.3805	-2.57563
32.4721	23419.9	183947	4.38625	-2.0853		32.4721	14644.2	329688	4.3875	-2.43942		32.4721	19438.2	339182	4.3845	-2.57899
32.5017	23182.3	184075	4.39025	-2.0804		32.5017	14787.6	340542	4.3915	-2.43906		32.5017	19328.1	346443	4.3885	-2.58007
32.5313	22654.5	195831	4.39425	-2.07756		32.5313	14989.3	351532	4.3955	-2.43721		32.5313	19676.6	336800	4.3925	-2.58029
32.5609	23222.5	197859	4.39825	-2.07644		32.5609	14609.2	355868	4.3995	-2.43404		32.5609	19624.9	340959	4.3965	-2.58047
32.5905	23165.1	191303	4.40225	-2.07627		32.5905	14771	353129	4.4035	-2.43148		32.5905	19486.5	377328	4.4005	-2.58006
32.6201	23189.9	182871	4.40625	-2.07741		32.6201	14562.5	383304	4.4075	-2.43058		32.6201	19805	393473	4.4045	-2.57961
32.6497	24560.7	179570	4.41025	-2.07987		32.6497	14380.8	377713	4.4115	-2.43186		32.6497	19993.5	400021	4.4085	-2.58004
32.6793	23309.8	185348	4.41425	-2.08353		32.6793	14515.8	405166	4.4155	-2.43491		32.6793	19623.3	417099	4.4125	-2.58266
32.7089	22774.6	195389	4.41825	-2.08575		32.7089	14512.5	433765	4.4195	-2.43966		32.7089	19903.4	392416	4.4165	-2.58656
32.7385	23187.3	201302	4.42225	-2.08687		32.7385	14469.2	448529	4.4235	-2.44626		32.7385	19143	405382	4.4205	-2.58904
32.7681	23422.6	203653	4.42625	-2.08806		32.7681	14690.9	430240	4.4275	-2.45153		32.7681	19731.8	444363	4.4245	-2.59013
32.7977	23187.3	201057	4.43025	-2.08947		32.7977	14554.1	439584	4.4315	-2.45432		32.7977	19578.3	461009	4.4285	-2.59088
32.8273	23152.4	192533	4.43425	-2.09056		32.8273	14840.9	472430	4.4355	-2.45533		32.8273	19663.3	471162	4.4325	-2.59262
32.8569	23039.7	190583	4.43825	-2.09108		32.8569	14505.8	496498	4.4395	-2.45648		32.8569	20126.9	494003	4.4365	-2.59435
32.8865	22912.2	197182	4.44225	-2.09211		32.8865	14297.5	522126	4.4435	-2.45663		32.8865	19921.8	490630	4.4405	-2.59479
32.9161	23097.5	200104	4.44625	-2.09308		32.9161	14552.6	555668	4.4475	-2.45427		32.9161	19746.6	475023	4.4445	-2.59498
32.9457	22904.6	200997	4.45025	-2.0939		32.9457	14826	525196	4.4515	-2.45184		32.9457	19891.8	520331	4.4485	-2.59474
32.9753	22697	207881	4.45425	-2.09548		32.9753	14587.5	546410	4.4555	-2.45196		32.9753	19416.5	534401	4.4525	-2.59449
33.0049	22627.2	196683	4.45825	-2.09823		33.0049	14579.2	548709	4.4595	-2.45411		33.0049	20261.9	575202	4.4565	-2.59484
33.0345	23054.8	194041	4.46225	-2.10122		33.0345	14539.2	626413	4.4635	-2.45532		33.0345	19746.7	589386	4.4605	-2.59576
33.0641	22947.2	195532	4.46625	-2.10342		33.0641	14562.5	666168	4.4675	-2.45452		33.0641	20327.1	571802	4.4645	-2.59753
33.0937	22994.7	210328	4.47025	-2.10514		33.0937	14701	663943	4.4715	-2.45397		33.0937	20135.1	550317	4.4685	-2.59835
33.1233	23242.5	205693	4.47425	-2.10623		33.1233	14415.8	681877	4.4755	-2.45415		33.1233	20005.2	603314	4.4725	-2.59856
33.1529	23109.9	214501	4.47825	-2.10767		33.1529	14550.8	649898	4.4795	-2.45377		33.1529	19498.2	643198	4.4765	-2.59933
33.1825	22541.9	211539	4.48225	-2.10971		33.1825	14389.1	657962	4.4835	-2.45175		33.1825	20297	652588	4.4805	-2.60022
33.2121	22469.5	204876	4.48625	-2.11122		33.2121	14609.2	726551	4.4875	-2.44892		33.2121	20083.5	697906	4.4845	-2.60111
33.2417	23535	206891	4.49025	-2.11205		33.2417	14467.5	794140	4.4915	-2.44844		33.2417	21249.5	705592	4.4885	-2.60162
33.2713	22544.4	203307	4.49425	-2.11312		33.2713	14819.3	815061	4.4955	-2.45038		33.2713	19591.6	671589	4.4925	-2.60288
33.3009	23300	211751	4.49825	-2.11638		33.3009	14555.9	843196	4.4995	-2.45397		33.3009	20120.2	710537	4.4965	-2.60508
33.3305	23294.8	210413	4.50225	-2.11889		33.3305	14197.5	808944	4.5035	-2.4586		33.3305	19885.1	749861	4.5005	-2.60806
33.3601	23177.4	210853	4.50625	-2.11943		33.3601	14660.9	831485	4.5075	-2.46369		33.3601	20191.9	806486	4.5045	-2.61269
33.3897	22499.4	207963	4.51025	-2.11965		33.3897	14612.5	875073	4.5115	-2.46906		33.3897	20235.2	826014	4.5085	-2.61782
33.4193	23142.2	212046	4.51425	-2.12152		33.4193	14764.3	953519	4.5155	-2.47273		33.4193	21167.4	805117	4.5125	-2.62136
33.4489	22999.7	220921	4.51825	-2.12454		33.4489	14500.9	999344	4.5195	-2.47413		33.4489	20023.5	795300	4.5165	-2.62341
33.4785	23074.9	220764	4.52225	-2.1268		33.4785	14799.3	978305	4.5235	-2.47313		33.4785	20307	812702	4.5205	-2.62418
33.5081	23305	228126	4.52625	-2.12835		33.5081	14709.2	991685	4.5275	-2.47145		33.5081	20278.6	887849	4.5245	-2.62389
33.5377	23730.1	234550	4.53025	-2.12889		33.5377	14897.7	990244	4.5315	-2.47076		33.5377	20748.8	917802	4.5285	-2.62014
33.5673	23585.1	227134	4.53425	-2.12817		33.5673	14672.6	1.00858e+06	4.5355	-2.47184		33.5673	20188.6	995714	4.5325	-2.61456
33.5969	22997.2	230577	4.53825	-2.12583		33.5969	14861	1.12565e+06	4.5395	-2.4738		33.5969	20663.9	955380	4.5365	-2.60979
33.6265	22496.9	231590	4.54225	-2.12274		33.6265	14964.4	1.12635e+06	4.5435	-2.47617		33.6265	20630.5	937210	4.5405	-2.60735
33.6561	22624.3	247374	4.54625	-2.1195		33.6561	14524.2	1.15345e+06	4.5475	-2.47868		33.6561	20650.6	942641	4.5445	-2.6075
33.6857	22864.5	249018	4.55025	-2.11791		33.6857	14667.6	1.11671e+06	4.5515	-2.47968		33.6857	20864	1.00444e+06	4.5485	-2.60901
33.7153	22877.2	250607	4.55425	-2.11858		33.7153	14814.2	1.1552e+06	4.5555	-2.47879		33.7153	20475.5	1.00983e+06	4.5525	-2.61252
33.7449	22887.3	241779	4.55825	-2.12071		33.7449	14560.9	1.17466e+06	4.5595	-2.47641		33.7449	20455.4	1.11299e+06	4.5565	-2.61708
33.7745	22206.6	249672	4.56225	-2.12298		33.7745	15122.7	1.23685e+06	4.5635	-2.47433		33.7745	20774	1.11425e+06	4.5605	-2.62107
33.8041	22309.3	252874	4.56625	-2.12537		33.8041	14874.4	1.29113e+06	4.5675	-2.47333		33.8041	20877.4	1.11754e+06	4.5645	-2.62389
33.8337	22682	270458	4.57025	-2.12867		33.8337	14931	1.30661e+06	4.5715	-2.4736		33.8337	20663.9	1.04018e+06	4.5685	-2.62588
33.8633	22929.5	281630	4.57425	-2.13233		33.8633	14830.9	1.35876e+06	4.5755	-2.47665		33.8633	20690.6	1.1193e+06	4.5725	-2.62768
33.8929	22757	282512	4.57825	-2.13524		33.8929	14464.2	1.3251e+06	4.5795	-2.48189		33.8929	21169.1	1.23189e+06	4.5765	-2.6287
33.9225	22572	280893	4.58225	-2.13727		33.9225	14557.5	1.33921e+06	4.5835	-2.48776		33.9225	21032.3	1.23639e+06	4.5805	-2.62828
33.9521	22822	282458	4.58625	-2.1393		33.9521	14614.2	1.39609e+06	4.5875	-2.49228		33.9521	20990.8	1.27847e+06	4.5845	-2.62756
33.9817	22429.3	287839	4.59025	-2.14165		33.9817	14384.1	1.4736e+06	4.5915	-2.49479		33.9817	20782.3	1.26387e+06	4.5885	-2.62541
34.0113	22636.8	304795	4.59425	-2.14335		34.0113	14329.1	1.3372e+06	4.5955	-2.49524		34.0113	21035.6	1.22523e+06	4.5925	-2.6226
34.0409	23017	315573	4.59825	-2.14322		34.0409	14712.7	1.33575e+06	4.5995	-2.49385		34.0409	21225.8	1.20858e+06	4.5965	-2.62006
34.0705	22879.5	343344	4.60225	-2.14114		34.0705	14427.5	1.2868e+06	4.6035	-2.49224		34.0705	21457.7	1.28954e+06	4.6005	-2.61805
34.1001	23234.8	323348	4.60625	-2.13891		34.1001	14705.9	1.30328e+06	4.6075	-2.49136		34.1001	21182.4	1.36099e+06	4.6045	-2.61586
34.1297	22842	336821	4.61025	-2.13835		34.1297	14619.2	1.49304e+06	4.6115	-2.49229		34.1297	22388.4	1.37883e+06	4.6085	-2.61458
34.1593	22754.5	340300	4.61425	-2.13894		34.1593	14319.1	1.55895e+06	4.6155	-2.4945		34.1593	21656.2	1.34967e+06	4.6125	-2.61578
34.1889	23047.3	369450	4.61825	-2.13954		34.1889	14764.3	1.47786e+06	4.6195	-2.49819		34.1889	21607.6	1.37881e+06	4.6165	-2.61763
34.2185	22822.2	382563	4.62225	-2.13922		34.2185	14877.7	1.2935e+06	4.6235	-2.50112		34.2185	21667.6	1.32798e+06	4.6205	-2.61751
34.2481	22574.3	403104	4.62625	-2.13935		34.2481	14847.6	1.38927e+06	4.6275	-2.50219		34.2481	21487.6	1.42723e+06	4.6245	-2.61716
34.2777	22664.5	404003	4.63025	-2.13988		34.2777	15159.5	1.43668e+06	4.6315	-2.50127		34.2777	21307.4	1.48358e+06	4.6285	-2.6192
34.3073	23124.7	390734	4.63425	-2.13867		34.3073	15231.1	1.45514e+06	4.6355	-2.49898		34.3073	21773	1.46534e+06	4.6325	-2.62305
34.3369	22454.2	416359	4.63825	-2.13714		34.3369	15142.7	1.55692e+06	4.6395	-2.49574		34.3369	22266.7	1.5248e+06	4.6365	-2.62644
34.3665	22674.4	405767	4.64225	-2.13746		34.3665	15019.4	1.43463e+06	4.6435	-2.49317		34.3665	21966.2	1.46001e+06	4.6405	-2.62919
34.3961	22924.6	469704	4.64625	-2.14028		34.3961	14634.2	1.3154e+06	4.6475	-2.49279		34.3961	21636.1	1.41117e+06	4.6445	-2.63238
34.4257	22831.9	467624	4.65025	-2.14363		34.4257	14684.2	1.23493e+06	4.6515	-2.49497		34.4257	21659.4	1.49648e+06	4.6485	-2.63495
34.4553	23059.6	474329	4.65425	-2.14652		34.4553	14894.3	1.4929e+06	4.6555	-2.49829		34.4553	21736.1	1.6152e+06	4.6525	-2.63577
34.4849	22862.1	484189	4.65825	-2.15052		34.4849	14437.5	1.44434e+06	4.6595	-2.50196		34.4849	21769.5	1.54945e+06	4.6565	-2.63386
34.5145	22792.1	492960	4.66225	-2.15354		34.5145	14547.6	1.29069e+06	4.6635	-2.50608		34.5145	22621.6	1.60877e+06	4.6605	-2.63139
34.5441	22842	484660	4.66625	-2.15217		34.5441	14257.4	1.3356e+06	4.6675	-2.50996		34.5441	22516.4	1.62509e+06	4.6645	-2.63017
34.5737	22694.3	530610	4.67025	-2.1489		34.5737	14389.1	1.38868e+06	4.6715	-2.51343		34.5737	23146.7	1.50073e+06	4.6685	-2.63102
34.6033	22584.2	558317	4.67425	-2.14706		34.6033	14215.8	1.34718e+06	4.6755	-2.51518		34.6033	25580	1.52518e+06	4.6725	-2.63291
34.6329	22916.9	567577	4.67825	-2.14735		34.6329	14816	1.30462e+06	4.6795	-2.51517		34.6329	24636	1.62608e+06	4.6765	-2.63483
34.6625	23567.4	560110	4.68225	-2.14703		34.6625	14572.5	1.31084e+06	4.6835	-2.51417		34.6625	24541	1.66422e+06	4.6805	-2.63707
34.6921	23387.4	571747	4.68625	-2.1458		34.6921	14540.8	1.37348e+06	4.6875	-2.51411		34.6921	24402.7	1.53046e+06	4.6845	-2.63881
34.7217	23587.3	574796	4.69025	-2.14786		34.7217	14495.9	1.33252e+06	4.6915	-2.51564		34.7217	24524.3	1.50688e+06	4.6885	-2.63876
34.7513	23422.1	582430	4.69425	-2.15204		34.7513	14537.6	1.42868e+06	4.6955	-2.51747		34.7513	24490.9	1.43422e+06	4.6925	-2.63714
34.7809	23324.7	626625	4.69825	-2.15636		34.7809	14062.4	1.39705e+06	4.6995	-2.51911		34.7809	25303.2	1.52453e+06	4.6965	-2.6363
34.8105	23109.5	655783	4.70225	-2.15907		34.8105	14604.2	1.37953e+06	4.7035	-2.5211		34.8105	24671.1	1.64017e+06	4.7005	-2.63789
34.8401	23692.5	651872	4.70625	-2.16254		34.8401	14382.5	1.30654e+06	4.7075	-2.52414		34.8401	24420.9	1.55535e+06	4.7045	-2.64086
34.8697	23817.5	667859	4.71025	-2.1688		34.8697	14532.5	1.39204e+06	4.7115	-2.52655		34.8697	24439.3	1.36846e+06	4.7085	-2.6444
34.8993	23079.3	672050	4.71425	-2.17627		34.8993	14324.1	1.41195e+06	4.7155	-2.52559		34.8993	25044.7	1.57364e+06	4.7125	-2.64805
34.9289	23189.7	688349	4.71825	-2.18284		34.9289	14549.2	1.46117e+06	4.7195	-2.52151		34.9289	24616	1.15116e+06	4.7165	-2.65199
34.9585	22904.5	772786	4.72225	-2.18641		34.9585	14282.5	1.4124e+06	4.7235	-2.51713		34.9585	24849.5	1.42731e+06	4.7205	-2.65515
34.9881	23057.1	811137	4.72625	-2.18763		34.9881	14492.5	1.45396e+06	4.7275	-2.51503		34.9881	24094.1	1.67925e+06	4.7245	-2.65695
35.0177	23037.1	795766	4.73025	-2.18716		35.0177	14195.7	1.31991e+06	4.7315	-2.51349		35.0177	24067.3	1.80394e+06	4.7285	-2.65783
35.0473	22041.5	775792	4.73425	-2.18476		35.0473	14579.2	1.37349e+06	4.7355	-2.51156		35.0473	23456.9	1.20794e+06	4.7325	-2.65679
35.0769	22666.9	765919	4.73825	-2.18108		35.0769	13968.9	1.49202e+06	4.7395	-2.50976		35.0769	24389.3	1.39019e+06	4.7365	-2.6552
35.1065	22766.9	839295	4.74225	-2.1779		35.1065	14332.4	1.47961e+06	4.7435	-2.50987		35.1065	23930.5	1.33932e+06	4.7405	-2.65381
35.1361	23052.2	844966	4.74625	-2.17747		35.1361	14070.7	1.47458e+06	4.7475	-2.51135		35.1361	23412	1.49158e+06	4.7445	-2.65299
35.1657	23022.2	891049	4.75025	-2.17964		35.1657	14162.4	1.45886e+06	4.7515	-2.51256		35.1658	23917.3	1.6963e+06	4.7485	-2.65228
35.1953	23197.4	901017	4.75425	-2.18225		35.1953	14185.7	1.3782e+06	4.7555	-2.51492		35.1954	23351.9	1.39135e+06	4.7525	-2.65108
35.2249	23444.9	898185	4.75825	-2.18477		35.2249	14254.1	1.43874e+06	4.7595	-2.51852		35.225	23150.1	1.42701e+06	4.7565	-2.65121
35.2545	23057.1	916270	4.76225	-2.18624		35.2545	14305.8	1.43686e+06	4.7635	-2.52331		35.2546	23552	1.19842e+06	4.7605	-2.65206
35.2841	22901.9	905781	4.76625	-2.18682		35.2841	14390.8	1.55228e+06	4.7675	-2.52767		35.2842	23703.7	1.57798e+06	4.7645	-2.65202
35.3137	23059.4	971305	4.77025	-2.18579		35.3137	14449.2	1.51161e+06	4.7715	-2.53179		35.3138	23490.2	1.3361e+06	4.7685	-2.65049
35.3433	22857	825620	4.77425	-2.18416		35.3433	15394.5	1.44327e+06	4.7755	-2.53616		35.3434	23452	1.52309e+06	4.7725	-2.64755
35.3729	23007.3	871545	4.77825	-2.18397		35.3729	16835.3	1.38385e+06	4.7795	-2.53904		35.373	23340.2	1.37431e+06	4.7765	-2.64571
35.4025	22809.5	856405	4.78225	-2.18505		35.4025	16776.9	1.38481e+06	4.7835	-2.54089		35.4026	23228.5	1.43989e+06	4.7805	-2.64553
35.4321	22276.6	848711	4.78625	-2.18572		35.4321	16513.4	1.36501e+06	4.7875	-2.54245		35.4322	23903.9	1.43363e+06	4.7845	-2.64713
35.4617	22721.9	888212	4.79025	-2.18615		35.4618	16218.4	1.51721e+06	4.7915	-2.54496		35.4618	23131.8	1.28302e+06	4.7885	-2.64951
35.4913	22526.8	895463	4.79425	-2.18748		35.4914	15721.4	1.49033e+06	4.7955	-2.54723		35.4914	22769.8	1.15804e+06	4.7925	-2.65266
35.5209	22426.6	942381	4.79825	-2.19006		35.521	15384.5	1.53086e+06	4.7995	-2.5482		35.521	22503	1.48897e+06	4.7965	-2.65744
35.5505	22704.4	1.02043e+06	4.80225	-2.19053		35.5506	14819.3	1.4411e+06	4.8035	-2.54791		35.5506	22668.1	1.58912e+06	4.8005	-2.6623
35.5801	22989.5	1.00613e+06	4.80625	-2.18843		35.5802	14730.9	1.3858e+06	4.8075	-2.54571		35.5802	22333	1.40192e+06	4.8045	-2.66531
35.6097	23111.9	988316	4.81025	-2.18742		35.6098	14671	1.49291e+06	4.8115	-2.54166		35.6098	22880	1.44531e+06	4.8085	-2.66688
35.6393	23442.3	1.00776e+06	4.81425	-2.18677		35.6394	14524.2	1.50532e+06	4.8155	-2.53653		35.6394	22514.8	1.25279e+06	4.8125	-2.66908
35.6689	22909.3	1.02457e+06	4.81825	-2.18573		35.669	14194.1	1.52223e+06	4.8195	-2.53237		35.669	22288	1.23136e+06	4.8165	-2.67212
35.6985	23124.5	1.06404e+06	4.82225	-2.183		35.6986	14239.1	1.44454e+06	4.8235	-2.5297		35.6986	22009.4	1.31858e+06	4.8205	-2.67343
35.7281	23069.4	1.12698e+06	4.82625	-2.18232		35.7282	14140.7	1.43571e+06	4.8275	-2.52904		35.7282	22159.6	1.4717e+06	4.8245	-2.6729
35.7577	22934.4	1.10166e+06	4.83025	-2.18432		35.7578	14500.8	1.44116e+06	4.8315	-2.53075		35.7578	22688.2	1.8535e+06	4.8285	-2.67246
35.7873	22967.1	1.05014e+06	4.83425	-2.18725		35.7874	14230.8	1.41799e+06	4.8355	-2.53571		35.7874	22451.4	1.25934e+06	4.8325	-2.6718
35.8169	22866.9	1.05212e+06	4.83825	-2.19047		35.817	14462.5	1.4578e+06	4.8395	-2.5424		35.817	23193.6	1.26134e+06	4.8365	-2.67069
			4.84225	-2.19303					4.8435	-2.54805					4.8405	-2.66867
			4.84625	-2.19449					4.8475	-2.55117					4.8445	-2.66771
			4.85025	-2.19471					4.8515	-2.55223					4.8485	-2.66884
			4.85425	-2.19407					4.8555	-2.55264					4.8525	-2.67118
			4.85825	-2.19267					4.8595	-2.55233					4.8565	-2.67424
			4.86225	-2.19103					4.8635	-2.55144					4.8605	-2.67635
			4.86625	-2.19096					4.8675	-2.55008					4.8645	-2.67752
			4.87025	-2.19372					4.8715	-2.54852					4.8685	-2.67842
			4.87425	-2.19774					4.8755	-2.54694					4.8725	-2.67866
			4.87825	-2.20101					4.8795	-2.54574					4.8765	-2.6787
			4.88225	-2.20391					4.8835	-2.54636					4.8805	-2.67903
			4.88625	-2.20678					4.8875	-2.54862					4.8845	-2.68017
			4.89025	-2.20879					4.8915	-2.5527					4.8885	-2.68221
			4.89425	-2.20937					4.8955	-2.55817					4.8925	-2.68413
			4.89825	-2.2084					4.8995	-2.56328					4.8965	-2.68654
			4.90225	-2.20826					4.9035	-2.56667					4.9005	-2.68883
			4.90625	-2.20732					4.9075	-2.56669					4.9045	-2.69069
			4.91025	-2.20583					4.9115	-2.5647					4.9085	-2.69161
			4.91425	-2.20446					4.9155	-2.56196					4.9125	-2.69312
			4.91825	-2.203					4.9195	-2.55977					4.9165	-2.69517
			4.92225	-2.20111					4.9235	-2.55926					4.9205	-2.69669
			4.92625	-2.19785					4.9275	-2.55922					4.9245	-2.69758
			4.93025	-2.19683					4.9315	-2.55936					4.9285	-2.6989
			4.93425	-2.19946					4.9355	-2.55913					4.9325	-2.70264
			4.93825	-2.20452					4.9395	-2.55916					4.9365	-2.7066
			4.94225	-2.21102					4.9435	-2.55935					4.9405	-2.71022
			4.94625	-2.21824					4.9475	-2.55862					4.9445	-2.71303
			4.95025	-2.22685					4.9515	-2.55817					4.9485	-2.71605
			4.95425	-2.23422					4.9555	-2.55739					4.9525	-2.71867
			4.95825	-2.23831					4.9595	-2.55664					4.9565	-2.71937
			4.96225	-2.23892					4.9635	-2.55525					4.9605	-2.71901
			4.96625	-2.23766					4.9675	-2.55418					4.9645	-2.7182
			4.97025	-2.23627					4.9715	-2.5553					4.9685	-2.71823
			4.97425	-2.23366					4.9755	-2.55689					4.9725	-2.71927
			4.97825	-2.23126					4.9795	-2.55853					4.9765	-2.7214
			4.98225	-2.23055					4.9835	-2.5594					4.9805	-2.72456
			4.98625	-2.23253					4.9875	-2.56019					4.9845	-2.72673
			4.99025	-2.23522					4.9915	-2.56075					4.9885	-2.72721
			4.99425	-2.23688					4.9955	-2.56005					4.9925	-2.72609
			4.99825	-2.23828					4.9995	-2.56011					4.9965	-2.72421
			5.00225	-2.23885					5.0035	-2.56084					5.0005	-2.72212
			5.00625	-2.2374					5.0075	-2.56179					5.0045	-2.71953
			5.01025	-2.2336					5.0115	-2.56196					5.0085	-2.71765
			5.01425	-2.22993					5.0155	-2.56107					5.0125	-2.71661
			5.01825	-2.22856					5.0195	-2.5598					5.0165	-2.71586
			5.02225	-2.22951					5.0235	-2.55764					5.0205	-2.71438
			5.02625	-2.23076					5.0275	-2.55665					5.0245	-2.71272
			5.03025	-2.23183					5.0315	-2.5578					5.0285	-2.71182
			5.03425	-2.23396					5.0355	-2.56214					5.0325	-2.71203
			5.03825	-2.23716					5.0395	-2.56829					5.0365	-2.71388
			5.04225	-2.2402					5.0435	-2.57506					5.0405	-2.71816
			5.04625	-2.2419					5.0475	-2.58093					5.0445	-2.72425
			5.05025	-2.24388					5.0515	-2.58399					5.0485	-2.72916
			5.05425	-2.2464					5.0555	-2.58332					5.0525	-2.73177
			5.05825	-2.24831					5.0595	-2.57915					5.0565	-2.73227
			5.06225	-2.24891					5.0635	-2.57387					5.0605	-2.73099
			5.06625	-2.24955					5.0675	-2.56927					5.0645	-2.7266
			5.07025	-2.25191					5.0715	-2.56666					5.0685	-2.71978
			5.07425	-2.2546					5.0755	-2.56634					5.0725	-2.71259
			5.07825	-2.2571					5.0795	-2.56865					5.0765	-2.70625
			5.08225	-2.25888					5.0835	-2.57196					5.0805	-2.70052
			5.08625	-2.26075					5.0875	-2.5746					5.0845	-2.69538
			5.09025	-2.26192					5.0915	-2.57617					5.0885	-2.69229
			5.09425	-2.26124					5.0955	-2.57652					5.0925	-2.69199
			5.09825	-2.26006					5.0995	-2.57702					5.0965	-2.69337
			5.10225	-2.25971					5.1035	-2.57855					5.1005	-2.6942
			5.10625	-2.26111					5.1075	-2.5825					5.1045	-2.69486
			5.11025	-2.26244					5.1115	-2.58746					5.1085	-2.69674
			5.11425	-2.26441					5.1155	-2.59118					5.1125	-2.69994
			5.11825	-2.26664					5.1195	-2.59377					5.1165	-2.70246
			5.12225	-2.2691					5.1235	-2.59474					5.1205	-2.70561
			5.12625	-2.27175					5.1275	-2.59462					5.1245	-2.71103
			5.13025	-2.27564					5.1315	-2.59421					5.1285	-2.71758
			5.13425	-2.28162					5.1355	-2.59415					5.1325	-2.72175
			5.13825	-2.28721					5.1395	-2.59442					5.1365	-2.72292
			5.14225	-2.2928					5.1435	-2.59403					5.1405	-2.72258
			5.14625	-2.29768					5.1475	-2.59295					5.1445	-2.72086
			5.15025	-2.30249					5.1515	-2.59103					5.1485	-2.71805
			5.15425	-2.3059					5.1555	-2.58774					5.1525	-2.71568
			5.15825	-2.30787					5.1595	-2.58449					5.1565	-2.71594
			5.16225	-2.30856					5.1635	-2.58336					5.1605	-2.71805
			5.16625	-2.30663					5.1675	-2.58452					5.1645	-2.72134
			5.17025	-2.30229					5.1715	-2.58769					5.1685	-2.72402
			5.17425	-2.29707					5.1755	-2.59197					5.1725	-2.72623
			5.17825	-2.29304					5.1795	-2.59686					5.1765	-2.72774
			5.18225	-2.29163					5.1835	-2.60186					5.1805	-2.72912
			5.18625	-2.29379					5.1875	-2.60507					5.1845	-2.73076
			5.19025	-2.29913					5.1915	-2.60695					5.1885	-2.73208
			5.19425	-2.30682					5.1955	-2.60812					5.1925	-2.73317
			5.19825	-2.31394					5.1995	-2.60964					5.1965	-2.73302
			5.20225	-2.31929					5.2035	-2.61039					5.2005	-2.7329
			5.20625	-2.32051					5.2075	-2.60934					5.2045	-2.73282
			5.21025	-2.31741					5.2115	-2.6088					5.2085	-2.73293
			5.21425	-2.31245					5.2155	-2.60947					5.2125	-2.73332
			5.21825	-2.30835					5.2195	-2.61115					5.2165	-2.73533
			5.22225	-2.30577					5.2235	-2.611					5.2205	-2.73894
			5.22625	-2.30397					5.2275	-2.60938					5.2245	-2.74155
			5.23025	-2.30458					5.2315	-2.60807					5.2285	-2.7427
			5.23425	-2.30893					5.2355	-2.60611					5.2325	-2.74366
			5.23825	-2.31516					5.2395	-2.60457					5.2365	-2.74558
			5.24225	-2.319					5.2435	-2.60335					5.2405	-2.74694
			5.24625	-2.3208					5.2475	-2.60484					5.2445	-2.74708
			5.25025	-2.32261					5.2515	-2.60896					5.2485	-2.74682
			5.25425	-2.3261					5.2555	-2.6135					5.2525	-2.74699
			5.25825	-2.32849					5.2595	-2.6191					5.2565	-2.74824
			5.26225	-2.32884					5.2635	-2.62402					5.2605	-2.74981
			5.26625	-2.33075					5.2675	-2.62791					5.2645	-2.75107
			5.27025	-2.33503					5.2715	-2.62854					5.2685	-2.75199
			5.27425	-2.34044					5.2755	-2.62576					5.2725	-2.75469
			5.27825	-2.34356					5.2795	-2.6218					5.2765	-2.7582
			5.28225	-2.34615					5.2835	-2.61781					5.2805	-2.75995
			5.28625	-2.34947					5.2875	-2.61465					5.2845	-2.75931
			5.29025	-2.35159					5.2915	-2.61205					5.2885	-2.75854
			5.29425	-2.35156					5.2955	-2.61193					5.2925	-2.75946
			5.29825	-2.35012					5.2995	-2.61408					5.2965	-2.75983
			5.30225	-2.34874					5.3035	-2.61809					5.3005	-2.76039
			5.30625	-2.34706					5.3075	-2.62178					5.3045	-2.76177
			5.31025	-2.34575					5.3115	-2.62545					5.3085	-2.7639
			5.31425	-2.34512					5.3155	-2.62933					5.3125	-2.76575
			5.31825	-2.34499					5.3195	-2.63262					5.3165	-2.76738
			5.32225	-2.34486					5.3235	-2.63465					5.3205	-2.76927
			5.32625	-2.34552					5.3275	-2.63434					5.3245	-2.76999
			5.33025	-2.34733					5.3315	-2.63345					5.3285	-2.76964
			5.33425	-2.3488					5.3355	-2.63227					5.3325	-2.76943
			5.33825	-2.35025					5.3395	-2.63185					5.3365	-2.76878
			5.34225	-2.35185					5.3435	-2.63113					5.3405	-2.7664
			5.34625	-2.35309					5.3475	-2.62988					5.3445	-2.7636
			5.35025	-2.35327					5.3515	-2.62858					5.3485	-2.76328
			5.35425	-2.35241					5.3555	-2.62799					5.3525	-2.76567
			5.35825	-2.35154					5.3595	-2.62829					5.3565	-2.76876
			5.36225	-2.34958					5.3635	-2.62784					5.3605	-2.77203
			5.36625	-2.34721					5.3675	-2.62685					5.3645	-2.77702
			5.37025	-2.34532					5.3715	-2.62755					5.3685	-2.78263
			5.37425	-2.34342					5.3755	-2.63042					5.3725	-2.7866
			5.37825	-2.34091					5.3795	-2.63373					5.3765	-2.78827
			5.38225	-2.33877					5.3835	-2.63605					5.3805	-2.78953
			5.38625	-2.33967					5.3875	-2.63804					5.3845	-2.79037
			5.39025	-2.34252					5.3915	-2.64022					5.3885	-2.7884
			5.39425	-2.3447					5.3955	-2.64181					5.3925	-2.78326
			5.39825	-2.34632					5.3995	-2.64351					5.3965	-2.77805
			5.40225	-2.34889					5.4035	-2.64612					5.4005	-2.77519
			5.40625	-2.35242					5.4075	-2.64864					5.4045	-2.77418
			5.41025	-2.35463					5.4115	-2.64927					5.4085	-2.77413
			5.41425	-2.35404					5.4155	-2.64836					5.4125	-2.77572
			5.41825	-2.35281					5.4195	-2.64738					5.4165	-2.78012
			5.42225	-2.35309					5.4235	-2.64563					5.4205	-2.78538
			5.42625	-2.35484					5.4275	-2.64145					5.4245	-2.78882
			5.43025	-2.35622					5.4315	-2.63568					5.4285	-2.79023
			5.43425	-2.35733					5.4355	-2.63112					5.4325	-2.79055
			5.43825	-2.36016					5.4395	-2.6289					5.4365	-2.79165
			5.44225	-2.36384					5.4435	-2.62768					5.4405	-2.7923
			5.44625	-2.36565					5.4475	-2.62732					5.4445	-2.79174
			5.45025	-2.36502					5.4515	-2.62888					5.4485	-2.79074
			5.45425	-2.36373					5.4555	-2.63375					5.4525	-2.78925
			5.45825	-2.36282					5.4595	-2.63915					5.4565	-2.78909
			5.46225	-2.3626					5.4635	-2.64278					5.4605	-2.79034
			5.46625	-2.36344					5.4675	-2.643					5.4645	-2.79349
			5.47025	-2.3644					5.4715	-2.64133					5.4685	-2.79777
			5.47425	-2.36325					5.4755	-2.63965					5.4725	-2.80109
			5.47825	-2.36039					5.4795	-2.63718					5.4765	-2.8032
			5.48225	-2.35781					5.4835	-2.63446					5.4805	-2.80354
			5.48625	-2.35543					5.4875	-2.63188					5.4845	-2.80253
			5.49025	-2.35267					5.4915	-2.63155					5.4885	-2.80067
			5.49425	-2.3507					5.4955	-2.63304					5.4925	-2.79957
			5.49825	-2.35208					5.4995	-2.63438					5.4965	-2.80041
			5.50225	-2.35617					5.5035	-2.63561					5.5005	-2.80388
			5.50625	-2.36056					5.5075	-2.63776					5.5045	-2.8085
			5.51025	-2.36512					5.5115	-2.64141					5.5085	-2.81175
			5.51425	-2.36796					5.5155	-2.64586					5.5125	-2.81329
			5.51825	-2.36821					5.5195	-2.65034					5.5165	-2.81313
			5.52225	-2.3657					5.5235	-2.65485					5.5205	-2.8139
			5.52625	-2.36144					5.5275	-2.65855					5.5245	-2.81521
			5.53025	-2.35818					5.5315	-2.66096					5.5285	-2.81755
			5.53425	-2.35549					5.5355	-2.66206					5.5325	-2.82029
			5.53825	-2.35472					5.5395	-2.66202					5.5365	-2.82297
			5.54225	-2.35581					5.5435	-2.65995					5.5405	-2.82497
			5.54625	-2.35837					5.5475	-2.65691					5.5445	-2.82558
			5.55025	-2.36163					5.5515	-2.65453					5.5485	-2.82492
			5.55425	-2.36358					5.5555	-2.65299					5.5525	-2.8231
			5.55825	-2.36426					5.5595	-2.65128					5.5565	-2.82173
			5.56225	-2.36454					5.5635	-2.64851					5.5605	-2.8206
			5.56625	-2.36563					5.5675	-2.64676					5.5645	-2.82003
			5.57025	-2.36712					5.5715	-2.64612					5.5685	-2.81865
			5.57425	-2.36816					5.5755	-2.64546					5.5725	-2.81754
			5.57825	-2.36835					5.5795	-2.64523					5.5765	-2.81652
			5.58225	-2.36778					5.5835	-2.64725					5.5805	-2.81482
			5.58625	-2.36689					5.5875	-2.6516					5.5845	-2.81274
			5.59025	-2.36525					5.5915	-2.65662					5.5885	-2.81064
			5.59425	-2.36401					5.5955	-2.66076					5.5925	-2.81006
			5.59825	-2.36385					5.5995	-2.66394					5.5965	-2.81047
			5.60225	-2.36443					5.6035	-2.66532					5.6005	-2.81129
			5.60625	-2.3656					5.6075	-2.66458					5.6045	-2.81229
			5.61025	-2.36735					5.6115	-2.66322					5.6085	-2.81362
			5.61425	-2.36982					5.6155	-2.66135					5.6125	-2.81446
			5.61825	-2.37198					5.6195	-2.65888					5.6165	-2.81407
			5.62225	-2.37294					5.6235	-2.65699					5.6205	-2.81253
			5.62625	-2.37336					5.6275	-2.65739					5.6245	-2.81259
			5.63025	-2.37323					5.6315	-2.65973					5.6285	-2.81598
			5.63425	-2.37287					5.6355	-2.66232					5.6325	-2.82083
			5.63825	-2.37369					5.6395	-2.6644					5.6365	-2.82595
			5.64225	-2.37575					5.6435	-2.6666					5.6405	-2.82921
			5.64625	-2.37821					5.6475	-2.66859					5.6445	-2.83135
			5.65025	-2.37976					5.6515	-2.6701					5.6485	-2.83324
			5.65425	-2.3815					5.6555	-2.67129					5.6525	-2.83548
			5.65825	-2.38257					5.6595	-2.67205					5.6565	-2.83896
			5.66225	-2.38122					5.6635	-2.67249					5.6605	-2.84245
			5.66625	-2.37694					5.6675	-2.67375					5.6645	-2.84693
			5.67025	-2.37203					5.6715	-2.67599					5.6685	-2.85227
			5.67425	-2.36842					5.6755	-2.67791					5.6725	-2.8559
			5.67825	-2.36573					5.6795	-2.67788					5.6765	-2.85613
			5.68225	-2.36397					5.6835	-2.67689					5.6805	-2.85279
			5.68625	-2.36363					5.6875	-2.67709					5.6845	-2.84969
			5.69025	-2.36536					5.6915	-2.67828					5.6885	-2.84889
			5.69425	-2.36826					5.6955	-2.6786					5.6925	-2.84952
			5.69825	-2.37157					5.6995	-2.67699					5.6965	-2.85036
			5.70225	-2.37418					5.7035	-2.67457					5.7005	-2.85008
			5.70625	-2.37595					5.7075	-2.67256					5.7045	-2.8506
			5.71025	-2.37585					5.7115	-2.67078					5.7085	-2.85141
			5.71425	-2.37545					5.7155	-2.66821					5.7125	-2.85139
			5.71825	-2.37612					5.7195	-2.66576					5.7165	-2.8497
			5.72225	-2.37742					5.7235	-2.66477					5.7205	-2.84713
			5.72625	-2.37772					5.7275	-2.66601					5.7245	-2.84526
			5.73025	-2.37601					5.7315	-2.66769					5.7285	-2.8429
			5.73425	-2.37491					5.7355	-2.66843					5.7325	-2.8402
			5.73825	-2.37486					5.7395	-2.66881					5.7365	-2.83799
			5.74225	-2.37405					5.7435	-2.6706					5.7405	-2.83776
			5.74625	-2.37193					5.7475	-2.6742					5.7445	-2.83882
			5.75025	-2.37042					5.7515	-2.67897					5.7485	-2.84019
			5.75425	-2.37122					5.7555	-2.68366					5.7525	-2.84209
			5.75825	-2.37377					5.7595	-2.68751					5.7565	-2.84456
			5.76225	-2.37598					5.7635	-2.69043					5.7605	-2.84565
			5.76625	-2.37856					5.7675	-2.69195					5.7645	-2.84428
			5.77025	-2.38248					5.7715	-2.69223					5.7685	-2.84105
			5.77425	-2.38675					5.7755	-2.6911					5.7725	-2.83864
			5.77825	-2.39011					5.7795	-2.68941					5.7765	-2.83748
			5.78225	-2.39085					5.7835	-2.68772					5.7805	-2.83709
			5.78625	-2.38993					5.7875	-2.68598					5.7845	-2.8381
			5.79025	-2.38769					5.7915	-2.68487					5.7885	-2.84003
			5.79425	-2.38408					5.7955	-2.68473					5.7925	-2.84278
			5.79825	-2.37996					5.7995	-2.68429					5.7965	-2.84479
			5.80225	-2.37631					5.8035	-2.68312					5.8005	-2.84713
			5.80625	-2.37389					5.8075	-2.68149					5.8045	-2.84918
			5.81025	-2.37219					5.8115	-2.6806					5.8085	-2.84994
			5.81425	-2.37082					5.8155	-2.68006					5.8125	-2.84876
			5.81825	-2.37026					5.8195	-2.67942					5.8165	-2.84671
			5.82225	-2.37107					5.8235	-2.68047					5.8205	-2.84464
			5.82625	-2.37209					5.8275	-2.68337					5.8245	-2.84204
			5.83025	-2.37264					5.8315	-2.68868					5.8285	-2.83782
			5.83425	-2.3726					5.8355	-2.69477					5.8325	-2.83283
			5.83825	-2.37355					5.8395	-2.70056					5.8365	-2.82877
			5.84225	-2.37526					5.8435	-2.70561					5.8405	-2.82647
			5.84625	-2.37664					5.8475	-2.70916					5.8445	-2.82551
			5.85025	-2.3782					5.8515	-2.71144					5.8485	-2.82438
			5.85425	-2.37924					5.8555	-2.71195					5.8525	-2.8243
			5.85825	-2.38077					5.8595	-2.7116					5.8565	-2.825
			5.86225	-2.38173					5.8635	-2.71018					5.8605	-2.82633
			5.86625	-2.38285					5.8675	-2.70795					5.8645	-2.82818
			5.87025	-2.38328					5.8715	-2.70529					5.8685	-2.83097
			5.87425	-2.38247					5.8755	-2.70408					5.8725	-2.83479
			5.87825	-2.38308					5.8795	-2.7046					5.8765	-2.83813
			5.88225	-2.3853					5.8835	-2.7065					5.8805	-2.8407
			5.88625	-2.38758					5.8875	-2.70931					5.8845	-2.84153
			5.89025	-2.38749					5.8915	-2.71264					5.8885	-2.84044
			5.89425	-2.38728					5.8955	-2.71639					5.8925	-2.8376
			5.89825	-2.38915					5.8995	-2.71866					5.8965	-2.83476
			5.90225	-2.39218					5.9035	-2.71844					5.9005	-2.83302
			5.90625	-2.39366					5.9075	-2.71589					5.9045	-2.83262
			5.91025	-2.39298					5.9115	-2.71265					5.9085	-2.83447
			5.91425	-2.39243					5.9155	-2.70943					5.9125	-2.83745
			5.91825	-2.39293					5.9195	-2.70625					5.9165	-2.8399
			5.92225	-2.39325					5.9235	-2.70322					5.9205	-2.83957
			5.92625	-2.39184					5.9275	-2.7017					5.9245	-2.83692
			5.93025	-2.38919					5.9315	-2.70184					5.9285	-2.83362
			5.93425	-2.3879					5.9355	-2.70258					5.9325	-2.83094
			5.93825	-2.38807					5.9395	-2.70333					5.9365	-2.83018
			5.94225	-2.38906					5.9435	-2.70408					5.9405	-2.83153
			5.94625	-2.38978					5.9475	-2.70639					5.9445	-2.83514
			5.95025	-2.39008					5.9515	-2.71041					5.9485	-2.83932
			5.95425	-2.39057					5.9555	-2.71521					5.9525	-2.84313
			5.95825	-2.39147					5.9595	-2.7188					5.9565	-2.84571
			5.96225	-2.39293					5.9635	-2.71974					5.9605	-2.84604
			5.96625	-2.39304					5.9675	-2.7186					5.9645	-2.84458
			5.97025	-2.39154					5.9715	-2.71628					5.9685	-2.84212
			5.97425	-2.39006					5.9755	-2.71255					5.9725	-2.84101
			5.97825	-2.38896					5.9795	-2.70656					5.9765	-2.84131
			5.98225	-2.38791					5.9835	-2.69939					5.9805	-2.84267
			5.98625	-2.3852					5.9875	-2.6935					5.9845	-2.84496
			5.99025	-2.38309					5.9915	-2.69011					5.9885	-2.84772
			5.99425	-2.38333					5.9955	-2.68779					5.9925	-2.85029
			5.99825	-2.38542					5.9995	-2.68566					5.9965	-2.85073
			6.00225	-2.38869					6.0035	-2.68546					6.0005	-2.84972
			6.00625	-2.39179					6.0075	-2.68781					6.0045	-2.84794
			6.01025	-2.39563					6.0115	-2.69188					6.0085	-2.8464
			6.01425	-2.39917					6.0155	-2.69488					6.0125	-2.84452
			6.01825	-2.40147					6.0195	-2.696					6.0165	-2.84272
			6.02225	-2.40201					6.0235	-2.69684					6.0205	-2.84188
			6.02625	-2.4008					6.0275	-2.69718					6.0245	-2.84074
			6.03025	-2.39906					6.0315	-2.69747					6.0285	-2.83841
			6.03425	-2.39798					6.0355	-2.69795					6.0325	-2.8356
			6.03825	-2.39725					6.0395	-2.70108					6.0365	-2.83539
			6.04225	-2.39587					6.0435	-2.70688					6.0405	-2.83678
			6.04625	-2.39265					6.0475	-2.71262					6.0445	-2.8383
			6.05025	-2.38942					6.0515	-2.7165					6.0485	-2.83936
			6.05425	-2.38825					6.0555	-2.7181					6.0525	-2.84049
			6.05825	-2.38916					6.0595	-2.71768					6.0565	-2.84054
			6.06225	-2.39048					6.0635	-2.71488					6.0605	-2.83783
			6.06625	-2.39037					6.0675	-2.71079					6.0645	-2.83445
			6.07025	-2.39033					6.0715	-2.7073					6.0685	-2.83295
			6.07425	-2.39129					6.0755	-2.70522					6.0725	-2.83427
			6.07825	-2.39313					6.0795	-2.70438					6.0765	-2.83701
			6.08225	-2.39497					6.0835	-2.70497					6.0805	-2.84031
			6.08625	-2.39656					6.0875	-2.70632					6.0845	-2.84347
			6.09025	-2.39922					6.0915	-2.70833					6.0885	-2.84588
			6.09425	-2.40264					6.0955	-2.71042					6.0925	-2.84576
			6.09825	-2.40628					6.0995	-2.71463					6.0965	-2.84338
			6.10225	-2.40773					6.1035	-2.72107					6.1005	-2.84044
			6.10625	-2.40593					6.1075	-2.72752					6.1045	-2.83932
			6.11025	-2.40304					6.1115	-2.73247					6.1085	-2.84098
			6.11425	-2.40282					6.1155	-2.73427					6.1125	-2.84438
			6.11825	-2.40644					6.1195	-2.7337					6.1165	-2.84761
			6.12225	-2.41035					6.1235	-2.72984					6.1205	-2.84915
			6.12625	-2.41214					6.1275	-2.72422					6.1245	-2.85046
			6.13025	-2.41253					6.1315	-2.71945					6.1285	-2.85177
			6.13425	-2.41318					6.1355	-2.71625					6.1325	-2.85222
			6.13825	-2.41222					6.1395	-2.7151					6.1365	-2.85124
			6.14225	-2.40884					6.1435	-2.71577					6.1405	-2.85071
			6.14625	-2.40518					6.1475	-2.71845					6.1445	-2.85286
			6.15025	-2.40451					6.1515	-2.72174					6.1485	-2.85561
			6.15425	-2.4054					6.1555	-2.72351					6.1525	-2.85775
			6.15825	-2.40551					6.1595	-2.72394					6.1565	-2.85985
			6.16225	-2.40542					6.1635	-2.72408					6.1605	-2.86297
			6.16625	-2.40672					6.1675	-2.7253					6.1645	-2.8665
			6.17025	-2.40853					6.1715	-2.72612					6.1685	-2.86856
			6.17425	-2.40949					6.1755	-2.72525					6.1725	-2.86951
			6.17825	-2.41028					6.1795	-2.72291					6.1765	-2.87006
			6.18225	-2.4116					6.1835	-2.72098					6.1805	-2.87054
			6.18625	-2.41352					6.1875	-2.72091					6.1845	-2.8705
			6.19025	-2.41543					6.1915	-2.72082					6.1885	-2.87016
			6.19425	-2.41708					6.1955	-2.72063					6.1925	-2.86937
			6.19825	-2.41743					6.1995	-2.72028					6.1965	-2.86817
			6.20225	-2.4174					6.2035	-2.72065					6.2005	-2.86689
			6.20625	-2.41752					6.2075	-2.72173					6.2045	-2.86472
			6.21025	-2.41761					6.2115	-2.72252					6.2085	-2.86218
			6.21425	-2.41655					6.2155	-2.72197					6.2125	-2.86058
			6.21825	-2.41514					6.2195	-2.71937					6.2165	-2.86194
			6.22225	-2.41428					6.2235	-2.71573					6.2205	-2.86476
			6.22625	-2.4135					6.2275	-2.71211					6.2245	-2.86629
			6.23025	-2.4135					6.2315	-2.70765					6.2285	-2.86782
			6.23425	-2.41412					6.2355	-2.7031					6.2325	-2.87045
			6.23825	-2.41691					6.2395	-2.70158					6.2365	-2.87397
			6.24225	-2.42103					6.2435	-2.7045					6.2405	-2.87727
			6.24625	-2.42551					6.2475	-2.70944					6.2445	-2.88101
			6.25025	-2.42871					6.2515	-2.71335					6.2485	-2.88619
			6.25425	-2.43025					6.2555	-2.71634					6.2525	-2.89071
			6.25825	-2.43165					6.2595	-2.71952					6.2565	-2.89332
			6.26225	-2.43161					6.2635	-2.72135					6.2605	-2.89363
			6.26625	-2.43099					6.2675	-2.72222					6.2645	-2.89225
			6.27025	-2.43153					6.2715	-2.72285					6.2685	-2.88967
			6.27425	-2.43526					6.2755	-2.72388					6.2725	-2.88591
			6.27825	-2.43881					6.2795	-2.7239					6.2765	-2.88243
			6.28225	-2.4391					6.2835	-2.7215					6.2805	-2.87957
			6.28625	-2.43711					6.2875	-2.71802					6.2845	-2.87854
			6.29025	-2.43571					6.2915	-2.71398					6.2885	-2.87892
			6.29425	-2.43527					6.2955	-2.7116					6.2925	-2.88067
			6.29825	-2.43445					6.2995	-2.7104					6.2965	-2.88355
			6.30225	-2.434					6.3035	-2.71041					6.3005	-2.88618
			6.30625	-2.43583					6.3075	-2.71034					6.3045	-2.88847
			6.31025	-2.4404					6.3115	-2.70979					6.3085	-2.88958
			6.31425	-2.44445					6.3155	-2.70813					6.3125	-2.88996
			6.31825	-2.44627					6.3195	-2.70481					6.3165	-2.88926
			6.32225	-2.4462					6.3235	-2.70095					6.3205	-2.8884
			6.32625	-2.44718					6.3275	-2.69802					6.3245	-2.88859
			6.33025	-2.44882					6.3315	-2.69667					6.3285	-2.88957
			6.33425	-2.44799					6.3355	-2.69508					6.3325	-2.89044
			6.33825	-2.44386					6.3395	-2.69193					6.3365	-2.89131
			6.34225	-2.43827					6.3435	-2.68793					6.3405	-2.89207
			6.34625	-2.4343					6.3475	-2.68575					6.3445	-2.89193
			6.35025	-2.43196					6.3515	-2.68465					6.3485	-2.89049
			6.35425	-2.42961					6.3555	-2.6831					6.3525	-2.88994
			6.35825	-2.42762					6.3595	-2.6805					6.3565	-2.89081
			6.36225	-2.42806					6.3635	-2.68012					6.3605	-2.89124
			6.36625	-2.43152					6.3675	-2.68257					6.3645	-2.89048
			6.37025	-2.43542					6.3715	-2.68576					6.3685	-2.88901
			6.37425	-2.43639					6.3755	-2.68809					6.3725	-2.88764
			6.37825	-2.43587					6.3795	-2.68955					6.3765	-2.88503
			6.38225	-2.43609					6.3835	-2.69203					6.3805	-2.88176
			6.38625	-2.43666					6.3875	-2.69324					6.3845	-2.87881
			6.39025	-2.43691					6.3915	-2.69199					6.3885	-2.87681
			6.39425	-2.43737					6.3955	-2.68789					6.3925	-2.87607
			6.39825	-2.43979					6.3995	-2.68234					6.3965	-2.87643
			6.40225	-2.44281					6.4035	-2.67742					6.4005	-2.87718
			6.40625	-2.4453					6.4075	-2.67316					6.4045	-2.87766
			6.41025	-2.44727					6.4115	-2.6701					6.4085	-2.877
			6.41425	-2.44822					6.4155	-2.66815					6.4125	-2.8763
			6.41825	-2.44738					6.4195	-2.66854					6.4165	-2.87599
			6.42225	-2.44505					6.4235	-2.67106					6.4205	-2.87623
			6.42625	-2.44349					6.4275	-2.67303					6.4245	-2.87631
			6.43025	-2.44303					6.4315	-2.67247					6.4285	-2.87523
			6.43425	-2.4427					6.4355	-2.66983					6.4325	-2.87411
			6.43825	-2.44194					6.4395	-2.6668					6.4365	-2.87346
			6.44225	-2.44202					6.4435	-2.66317					6.4405	-2.87288
			6.44625	-2.44389					6.4475	-2.6598					6.4445	-2.87167
			6.45025	-2.44694					6.4515	-2.65765					6.4485	-2.86908
			6.45425	-2.45015					6.4555	-2.65724					6.4525	-2.86613
			6.45825	-2.45285					6.4595	-2.65665					6.4565	-2.86323
			6.46225	-2.4545					6.4635	-2.65459					6.4605	-2.85947
			6.46625	-2.45492					6.4675	-2.65123					6.4645	-2.85395
			6.47025	-2.45355					6.4715	-2.64567					6.4685	-2.84689
			6.47425	-2.44978					6.4755	-2.63857					6.4725	-2.84048
			6.47825	-2.44532					6.4795	-2.63163					6.4765	-2.83558
			6.48225	-2.44251					6.4835	-2.62681					6.4805	-2.83103
			6.48625	-2.44179					6.4875	-2.62425					6.4845	-2.82682
			6.49025	-2.44077					6.4915	-2.62161					6.4885	-2.82375
			6.49425	-2.43826					6.4955	-2.61775					6.4925	-2.82136
			6.49825	-2.43624					6.4995	-2.61372					6.4965	-2.81819
			6.50225	-2.43624					6.5035	-2.60994					6.5005	-2.81357
			6.50625	-2.43699					6.5075	-2.60576					6.5045	-2.80955
			6.51025	-2.43718					6.5115	-2.59932					6.5085	-2.80639
			6.51425	-2.43749					6.5155	-2.59288					6.5125	-2.80208
			6.51825	-2.439					6.5195	-2.58956					6.5165	-2.79612
			6.52225	-2.44151					6.5235	-2.58779					6.5205	-2.78919
			6.52625	-2.44379					6.5275	-2.58418					6.5245	-2.78269
			6.53025	-2.44627					6.5315	-2.57856					6.5285	-2.77626
			6.53425	-2.44789					6.5355	-2.57444					6.5325	-2.77003
			6.53825	-2.44877					6.5395	-2.57211					6.5365	-2.76446
			6.54225	-2.44949					6.5435	-2.57					6.5405	-2.75805
			6.54625	-2.45043					6.5475	-2.56721					6.5445	-2.75092
			6.55025	-2.4506					6.5515	-2.56462					6.5485	-2.74292
			6.55425	-2.44869					6.5555	-2.55966					6.5525	-2.73388
			6.55825	-2.44779					6.5595	-2.55072					6.5565	-2.72309
			6.56225	-2.44841					6.5635	-2.53864					6.5605	-2.71092
			6.56625	-2.44793					6.5675	-2.5247					6.5645	-2.70001
			6.57025	-2.44417					6.5715	-2.51056					6.5685	-2.69079
			6.57425	-2.43783					6.5755	-2.49784					6.5725	-2.6833
			6.57825	-2.43282					6.5795	-2.49007					6.5765	-2.67616
			6.58225	-2.42978					6.5835	-2.48632					6.5805	-2.66808
			6.58625	-2.4277					6.5875	-2.48368					6.5845	-2.65867
			6.59025	-2.42707					6.5915	-2.48041					6.5885	-2.64718
			6.59425	-2.42804					6.5955	-2.4757					6.5925	-2.63243
			6.59825	-2.4301					6.5995	-2.46958					6.5965	-2.61417
			6.60225	-2.42956					6.6035	-2.46134					6.6005	-2.59404
			6.60625	-2.42533					6.6075	-2.45129					6.6045	-2.57484
			6.61025	-2.41884					6.6115	-2.43935					6.6085	-2.55718
			6.61425	-2.41229					6.6155	-2.42683					6.6125	-2.54028
			6.61825	-2.40593					6.6195	-2.41577					6.6165	-2.5258
			6.62225	-2.40038					6.6235	-2.40509					6.6205	-2.51263
			6.62625	-2.39567					6.6275	-2.39173					6.6245	-2.49894
			6.63025	-2.39175					6.6315	-2.37627					6.6285	-2.48162
			6.63425	-2.38758					6.6355	-2.36182					6.6325	-2.46114
			6.63825	-2.38211					6.6395	-2.34908					6.6365	-2.43894
			6.64225	-2.37541					6.6435	-2.33636					6.6405	-2.41414
			6.64625	-2.3677					6.6475	-2.32253					6.6445	-2.38737
			6.65025	-2.36105					6.6515	-2.30928					6.6485	-2.35974
			6.65425	-2.35428					6.6555	-2.29556					6.6525	-2.33281
			6.65825	-2.34711					6.6595	-2.2799					6.6565	-2.30601
			6.66225	-2.33964					6.6635	-2.26173					6.6605	-2.27983
			6.66625	-2.3325					6.6675	-2.24148					6.6645	-2.25485
			6.67025	-2.32431					6.6715	-2.22039					6.6685	-2.22922
			6.67425	-2.31264					6.6755	-2.2					6.6725	-2.20088
			6.67825	-2.29948					6.6795	-2.18094					6.6765	-2.16964
			6.68225	-2.28714					6.6835	-2.16236					6.6805	-2.13802
			6.68625	-2.27598					6.6875	-2.14263					6.6845	-2.10591
			6.69025	-2.26416					6.6915	-2.12082					6.6885	-2.07188
			6.69425	-2.25316					6.6955	-2.09852					6.6925	-2.03631
			6.69825	-2.2435					6.6995	-2.07439					6.6965	-1.99927
			6.70225	-2.23223					6.7035	-2.04885					6.7005	-1.96123
			6.70625	-2.21838					6.7075	-2.02235					6.7045	-1.9209
			6.71025	-2.20321					6.7115	-1.99617					6.7085	-1.87833
			6.71425	-2.1896					6.7155	-1.97006					6.7125	-1.83356
			6.71825	-2.17533					6.7195	-1.94188					6.7165	-1.78733
			6.72225	-2.16025					6.7235	-1.91227					6.7205	-1.74124
			6.72625	-2.14553					6.7275	-1.88075					6.7245	-1.69449
			6.73025	-2.12999					6.7315	-1.8474					6.7285	-1.64461
			6.73425	-2.11174					6.7355	-1.81266					6.7325	-1.59105
			6.73825	-2.09039					6.7395	-1.77773					6.7365	-1.53582
			6.74225	-2.06883					6.7435	-1.74325					6.7405	-1.47961
			6.74625	-2.04787					6.7475	-1.70916					6.7445	-1.4217
			6.75025	-2.02725					6.7515	-1.67571					6.7485	-1.36259
			6.75425	-2.00692					6.7555	-1.64281					6.7525	-1.30422
			6.75825	-1.98653					6.7595	-1.60726					6.7565	-1.24597
			6.76225	-1.96643					6.7635	-1.56848					6.7605	-1.18536
			6.76625	-1.9452					6.7675	-1.52795					6.7645	-1.12173
			6.77025	-1.92242					6.7715	-1.48695					6.7685	-1.05476
			6.77425	-1.89876					6.7755	-1.44519					6.7725	-0.983755
			6.77825	-1.87587					6.7795	-1.40172					6.7765	-0.907645
			6.78225	-1.85501					6.7835	-1.35796					6.7805	-0.827303
			6.78625	-1.83307					6.7875	-1.31348					6.7845	-0.745187
			6.79025	-1.80805					6.7915	-1.26604					6.7885	-0.661892
			6.79425	-1.77979					6.7955	-1.21424					6.7925	-0.579188
			6.79825	-1.74998					6.7995	-1.15795					6.7965	-0.497696
			6.80225	-1.71932					6.8035	-1.09853					6.8005	-0.417436
			6.80625	-1.68603					6.8075	-1.0369					6.8045	-0.337109
			6.81025	-1.65126					6.8115	-0.972805					6.8085	-0.254594
			6.81425	-1.61763					6.8155	-0.90689					6.8125	-0.169943
			6.81825	-1.58701					6.8195	-0.840192					6.8165	-0.0827039
			6.82225	-1.55726					6.8235	-0.773475					6.8205	0.00714511
			6.82625	-1.52615					6.8275	-0.707669					6.8245	0.0984942
			6.83025	-1.49593					6.8315	-0.64257					6.8285	0.190757
			6.83425	-1.46793					6.8355	-0.578838					6.8325	0.284535
			6.83825	-1.44044					6.8395	-0.515675					6.8365	0.381504
			6.84225	-1.4099					6.8435	-0.451314					6.8405	0.4828
			6.84625	-1.37737					6.8475	-0.385289					6.8445	0.587769
			6.85025	-1.34479					6.8515	-0.316523					6.8485	0.697017
			6.85425	-1.31059					6.8555	-0.245772					6.8525	0.810638
			6.85825	-1.27366					6.8595	-0.172166					6.8565	0.926082
			6.86225	-1.23513					6.8635	-0.0955909					6.8605	1.04044
			6.86625	-1.19713					6.8675	-0.0156388					6.8645	1.15273
			6.87025	-1.15846					6.8715	0.0679865					6.8685	1.26631
			6.87425	-1.11794					6.8755	0.155079					6.8725	1.38176
			6.87825	-1.07679					6.8795	0.244729					6.8765	1.49851
			6.88225	-1.03595					6.8835	0.334206					6.8805	1.61566
			6.88625	-0.995003					6.8875	0.423151					6.8845	1.73561
			6.89025	-0.953738					6.8915	0.51184					6.8885	1.8594
			6.89425	-0.912763					6.8955	0.601192					6.8925	1.98447
			6.89825	-0.871725					6.8995	0.691466					6.8965	2.11039
			6.90225	-0.829265					6.9035	0.784226					6.9005	2.2381
			6.90625	-0.785097					6.9075	0.880616					6.9045	2.36924
			6.91025	-0.739731					6.9115	0.979428					6.9085	2.50278
			6.91425	-0.693809					6.9155	1.07972					6.9125	2.6379
			6.91825	-0.647105					6.9195	1.18044					6.9165	2.77467
			6.92225	-0.59998					6.9235	1.28077					6.9205	2.91233
			6.92625	-0.553705					6.9275	1.38041					6.9245	3.04984
			6.93025	-0.507306					6.9315	1.48094					6.9285	3.18821
			6.93425	-0.459623					6.9355	1.58443					6.9325	3.3288
			6.93825	-0.41005					6.9395	1.69024					6.9365	3.47187
			6.94225	-0.359003					6.9435	1.79808					6.9405	3.61694
			6.94625	-0.306945					6.9475	1.90827					6.9445	3.76455
			6.95025	-0.252668					6.9515	2.01988					6.9485	3.91523
			6.95425	-0.197776					6.9555	2.13256					6.9525	4.06878
			6.95825	-0.14298					6.9595	2.2451					6.9565	4.22344
			6.96225	-0.0878163					6.9635	2.3587					6.9605	4.37831
			6.96625	-0.032492					6.9675	2.4737					6.9645	4.53312
			6.97025	0.023257					6.9715	2.59015					6.9685	4.68744
			6.97425	0.0795871					6.9755	2.70942					6.9725	4.84186
			6.97825	0.137903					6.9795	2.83099					6.9765	4.9967
			6.98225	0.197858					6.9835	2.95455					6.9805	5.15379
			6.98625	0.257738					6.9875	3.07825					6.9845	5.31396
			6.99025	0.318211					6.9915	3.20095					6.9885	5.47734
			6.99425	0.379603					6.9955	3.32336					6.9925	5.64391
			6.99825	0.442442					6.9995	3.44642					6.9965	5.81391
			7.00225	0.505965					7.0035	3.57045					7.0005	5.98733
			7.00625	0.570066					7.0075	3.69457					7.0045	6.16331
			7.01025	0.635982					7.0115	3.81909					7.0085	6.33993
			7.01425	0.704512					7.0155	3.9457					7.0125	6.51614
			7.01825	0.776194					7.0195	4.07516					7.0165	6.69168
			7.02225	0.848241					7.0235	4.20759					7.0205	6.86677
			7.02625	0.921305					7.0275	4.34287					7.0245	7.04196
			7.03025	0.99631					7.0315	4.48167					7.0285	7.21767
			7.03425	1.0733					7.0355	4.62325					7.0325	7.39475
			7.03825	1.14943					7.0395	4.76649					7.0365	7.57372
			7.04225	1.22257					7.0435	4.91057					7.0405	7.75573
			7.04625	1.29454					7.0475	5.05427					7.0445	7.94036
			7.05025	1.36643					7.0515	5.19682					7.0485	8.12784
			7.05425	1.43877					7.0555	5.33763					7.0525	8.31651
			7.05825	1.51189					7.0595	5.47813					7.0565	8.50679
			7.06225	1.58643					7.0635	5.61951					7.0605	8.69883
			7.06625	1.66341					7.0675	5.76144					7.0645	8.89243
			7.07025	1.74267					7.0715	5.90355					7.0685	9.08757
			7.07425	1.82322					7.0755	6.04635					7.0725	9.28197
			7.07825	1.90358					7.0795	6.19042					7.0765	9.4757
			7.08225	1.9827					7.0835	6.33556					7.0805	9.66811
			7.08625	2.06181					7.0875	6.48173					7.0845	9.86019
			7.09025	2.14215					7.0915	6.6309					7.0885	10.0524
			7.09425	2.22386					7.0955	6.78419					7.0925	10.2446
			7.09825	2.3064					7.0995	6.94132					7.0965	10.4375
			7.10225	2.38932					7.1035	7.1021					7.1005	10.6322
			7.10625	2.47212					7.1075	7.26521					7.1045	10.8296
			7.11025	2.55411					7.1115	7.42924					7.1085	11.0302
			7.11425	2.63478					7.1155	7.59215					7.1125	11.2341
			7.11825	2.71561					7.1195	7.75331					7.1165	11.441
			7.12225	2.7972					7.1235	7.91311					7.1205	11.6505
			7.12625	2.88					7.1275	8.07263					7.1245	11.8612
			7.13025	2.96471					7.1315	8.23271					7.1285	12.0729
			7.13425	3.05093					7.1355	8.39428					7.1325	12.2854
			7.13825	3.13755					7.1395	8.55813					7.1365	12.4981
			7.14225	3.22198					7.1435	8.7258					7.1405	12.7099
			7.14625	3.3051					7.1475	8.89789					7.1445	12.9216
			7.15025	3.38787					7.1515	9.07341					7.1485	13.1343
			7.15425	3.47					7.1555	9.251					7.1525	13.3489
			7.15825	3.551					7.1595	9.42917					7.1565	13.5665
			7.16225	3.63081					7.1635	9.60718					7.1605	13.7869
			7.16625	3.71081					7.1675	9.78594					7.1645	14.0115
			7.17025	3.79016					7.1715	9.96682					7.1685	14.2402
			7.17425	3.86813					7.1755	10.1502					7.1725	14.4731
			7.17825	3.94468					7.1795	10.3368					7.1765	14.7097
			7.18225	4.02007					7.1835	10.5283					7.1805	14.9487
			7.18625	4.09516					7.1875	10.7254					7.1845	15.191
			7.19025	4.17124					7.1915	10.9263					7.1885	15.4358
			7.19425	4.2496					7.1955	11.1289					7.1925	15.6837
			7.19825	4.3294					7.1995	11.335					7.1965	15.9359
			7.20225	4.40981					7.2035	11.5471					7.2005	16.1935
			7.20625	4.49067					7.2075	11.7641					7.2045	16.4574
			7.21025	4.57204					7.2115	11.9856					7.2085	16.7264
			7.21425	4.65227					7.2155	12.2099					7.2125	17.0015
			7.21825	4.72987					7.2195	12.4366					7.2165	17.2838
			7.22225	4.80675					7.2235	12.6652					7.2205	17.5753
			7.22625	4.88431					7.2275	12.8961					7.2245	17.8756
			7.23025	4.96287					7.2315	13.1337					7.2285	18.1831
			7.23425	5.04174					7.2355	13.3792					7.2325	18.4971
			7.23825	5.12208					7.2395	13.6358					7.2365	18.818
			7.24225	5.2051					7.2435	13.9038					7.2405	19.1469
			7.24625	5.29079					7.2475	14.183					7.2445	19.4833
			7.25025	5.37882					7.2515	14.4715					7.2485	19.8289
			7.25425	5.46883					7.2555	14.7676					7.2525	20.1851
			7.25825	5.56095					7.2595	15.0718					7.2565	20.5525
			7.26225	5.6559					7.2635	15.3833					7.2605	20.9309
			7.26625	5.75439					7.2675	15.702					7.2645	21.321
			7.27025	5.85344					7.2715	16.0292					7.2685	21.7236
			7.27425	5.95112					7.2755	16.3672					7.2725	22.1385
			7.27825	6.04802					7.2795	16.717					7.2765	22.5661
			7.28225	6.14875					7.2835	17.0787					7.2805	23.0074
			7.28625	6.25402					7.2875	17.4537					7.2845	23.4628
			7.29025	6.36259					7.2915	17.8444					7.2885	23.9304
			7.29425	6.47605					7.2955	18.2504					7.2925	24.4103
			7.29825	6.59605					7.2995	18.672					7.2965	24.9036
			7.30225	6.72315					7.3035	19.1092					7.3005	25.413
			7.30625	6.85387					7.3075	19.5628					7.3045	25.9418
			7.31025	6.98817					7.3115	20.0328					7.3085	26.4913
			7.31425	7.12834					7.3155	20.5211					7.3125	27.0621
			7.31825	7.27554					7.3195	21.0301					7.3165	27.6525
			7.32225	7.43124					7.3235	21.5621					7.3205	28.2657
			7.32625	7.59659					7.3275	22.1192					7.3245	28.9056
			7.33025	7.77391					7.3315	22.7033					7.3285	29.5733
			7.33425	7.96266					7.3355	23.3173					7.3325	30.2716
			7.33825	8.16216					7.3395	23.9625					7.3365	31.0029
			7.34225	8.37636					7.3435	24.6415					7.3405	31.7729
			7.34625	8.60899					7.3475	25.3556					7.3445	32.5849
			7.35025	8.86359					7.3515	26.1084					7.3485	33.4419
			7.35425	9.14002					7.3555	26.9061					7.3525	34.3491
			7.35825	9.44179					7.3595	27.7544					7.3565	35.312
			7.36225	9.774					7.3635	28.6598					7.3605	36.339
			7.36625	10.1397					7.3675	29.6291					7.3645	37.4387
			7.37025	10.5417					7.3715	30.6699					7.3685	38.6194
			7.37425	10.9849					7.3755	31.7913					7.3725	39.8902
			7.37825	11.4776					7.3795	33.0025					7.3765	41.2616
			7.38225	12.0262					7.3835	34.3131					7.3805	42.7483
			7.38625	12.636					7.3875	35.734					7.3845	44.3661
			7.39025	13.3152					7.3915	37.2741					7.3885	46.1299
			7.39425	14.0742					7.3955	38.9472					7.3925	48.053
			7.39825	14.9219					7.3995	40.7673					7.3965	50.1507
			7.40225	15.8671					7.4035	42.7499					7.4005	52.4419
			7.40625	16.9218					7.4075	44.9091					7.4045	54.9474
			7.41025	18.0979					7.4115	47.2622					7.4085	57.6881
			7.41425	19.4062					7.4155	49.831					7.4125	60.686
			7.41825	20.8563					7.4195	52.6359					7.4165	63.9637
			7.42225	22.461					7.4235	55.6957					7.4205	67.5443
			7.42625	24.2344					7.4275	59.0268					7.4245	71.45
			7.43025	26.1896					7.4315	62.6479					7.4285	75.7028
			7.43425	28.3413					7.4355	66.5787					7.4325	80.3268
			7.43825	30.703					7.4395	70.8369					7.4365	85.3458
			7.44225	33.2902					7.4435	75.4411					7.4405	90.7858
			7.44625	36.1164					7.4475	80.4089					7.4445	96.6718
			7.45025	39.1957					7.4515	85.7601					7.4485	103.028
			7.45425	42.5396					7.4555	91.5136					7.4525	109.874
			7.45825	46.1573					7.4595	97.6835					7.4565	117.226
			7.46225	50.0575					7.4635	104.283					7.4605	125.099
			7.46625	54.2496					7.4675	111.322					7.4645	133.507
			7.47025	58.744					7.4715	118.811					7.4685	142.461
			7.47425	63.5475					7.4755	126.756					7.4725	151.965
			7.47825	68.6663					7.4795	135.158					7.4765	162.023
			7.48225	74.1068					7.4835	144.018					7.4805	172.637
			7.48625	79.8768					7.4875	153.333					7.4845	183.802
			7.49025	85.978					7.4915	163.099					7.4885	195.506
			7.49425	92.4079					7.4955	173.307					7.4925	207.742
			7.49825	99.1613					7.4995	183.942					7.4965	220.494
			7.50225	106.232					7.5035	194.989					7.5005	233.739
			7.50625	113.609					7.5075	206.432					7.5045	247.447
			7.51025	121.28					7.5115	218.25					7.5085	261.588
			7.51425	129.234					7.5155	230.416					7.5125	276.128
			7.51825	137.459					7.5195	242.898					7.5165	291.022
			7.52225	145.943					7.5235	255.666					7.5205	306.227
			7.52625	154.666					7.5275	268.694					7.5245	321.697
			7.53025	163.608					7.5315	281.95					7.5285	337.385
			7.53425	172.748					7.5355	295.399					7.5325	353.241
			7.53825	182.064					7.5395	309.007					7.5365	369.216
			7.54225	191.53					7.5435	322.745					7.5405	385.261
			7.54625	201.121					7.5475	336.572					7.5445	401.323
			7.55025	210.812					7.5515	350.432					7.5485	417.347
			7.55425	220.583					7.5555	364.281					7.5525	433.286
			7.55825	230.407					7.5595	378.091					7.5565	449.09
			7.56225	240.255					7.5635	391.856					7.5605	464.708
			7.56625	250.098					7.5675	405.567					7.5645	480.1
			7.57025	259.911					7.5715	419.213					7.5685	495.234
			7.57425	269.671					7.5755	432.799					7.5725	510.076
			7.57825	279.355					7.5795	446.323					7.5765	524.59
			7.58225	288.932					7.5835	459.767					7.5805	538.752
			7.58625	298.381					7.5875	473.098					7.5845	552.548
			7.59025	307.681					7.5915	486.296					7.5885	565.963
			7.59425	316.815					7.5955	499.354					7.5925	578.978
			7.59825	325.763					7.5995	512.271					7.5965	591.583
			7.60225	334.509					7.6035	525.047					7.6005	603.786
			7.60625	343.046					7.6075	537.686					7.6045	615.594
			7.61025	351.367					7.6115	550.198					7.6085	627.008
			7.61425	359.468					7.6155	562.599					7.6125	638.036
			7.61825	367.341					7.6195	574.901					7.6165	648.7
			7.62225	374.989					7.6235	587.118					7.6205	659.029
			7.62625	382.42					7.6275	599.274					7.6245	669.058
			7.63025	389.643					7.6315	611.403					7.6285	678.818
			7.63425	396.678					7.6355	623.54					7.6325	688.36
			7.63825	403.547					7.6395	635.716					7.6365	697.731
			7.64225	410.276					7.6435	647.974					7.6405	706.993
			7.64625	416.897					7.6475	660.35					7.6445	716.206
			7.65025	423.447					7.6515	672.885					7.6485	725.429
			7.65425	429.972					7.6555	685.634					7.6525	734.733
			7.65825	436.525					7.6595	698.658					7.6565	744.195
			7.66225	443.158					7.6635	712.025					7.6605	753.911
			7.66625	449.934					7.6675	725.801					7.6645	763.969
			7.67025	456.931					7.6715	740.077					7.6685	774.467
			7.67425	464.231					7.6755	754.94					7.6725	785.515
			7.67825	471.919					7.6795	770.461					7.6765	797.235
			7.68225	480.088					7.6835	786.716					7.6805	809.753
			7.68625	488.844					7.6875	803.799					7.6845	823.191
			7.69025	498.301					7.6915	821.812					7.6885	837.689
			7.69425	508.584					7.6955	840.862					7.6925	853.394
			7.69825	519.819					7.6995	861.07					7.6965	870.465
			7.70225	532.137					7.7035	882.566					7.7005	889.05
			7.70625	545.682					7.7075	905.487					7.7045	909.297
			7.71025	560.609					7.7115	929.966					7.7085	931.372
			7.71425	577.083					7.7155	956.158					7.7125	955.461
			7.71825	595.269					7.7195	984.229					7.7165	981.763
			7.72225	615.338					7.7235	1014.34					7.7205	1010.48
			7.72625	637.468					7.7275	1046.64					7.7245	1041.81
			7.73025	661.841					7.7315	1081.29					7.7285	1075.95
			7.73425	688.648					7.7355	1118.48					7.7325	1113.13
			7.73825	718.079					7.7395	1158.35					7.7365	1153.55
			7.74225	750.321					7.7435	1201.08					7.7405	1197.39
			7.74625	785.557					7.7475	1246.81					7.7445	1244.84
			7.75025	823.969					7.7515	1295.67					7.7485	1296.1
			7.75425	865.729					7.7555	1347.76					7.7525	1351.35
			7.75825	910.982					7.7595	1403.14					7.7565	1410.74
			7.76225	959.874					7.7635	1461.85					7.7605	1474.34
			7.76625	1012.52					7.7675	1523.92					7.7645	1542.19
			7.77025	1069.02					7.7715	1589.34					7.7685	1614.28
			7.77425	1129.38					7.7755	1658.01					7.7725	1690.5
			7.77825	1193.65					7.7795	1729.77					7.7765	1770.64
			7.78225	1261.83					7.7835	1804.43					7.7805	1854.31
			7.78625	1333.85					7.7875	1881.7					7.7845	1941.17
			7.79025	1409.56					7.7915	1961.05					7.7885	2030.7
			7.79425	1488.75					7.7955	2041.96					7.7925	2122.16
			7.79825	1571.16					7.7995	2123.87					7.7965	2214.77
			7.80225	1656.46					7.8035	2206.17					7.8005	2307.71
			7.80625	1744.16					7.8075	2287.92					7.8045	2399.88
			7.81025	1833.6					7.8115	2368.31					7.8085	2490.01
			7.81425	1924.08					7.8155	2446.81					7.8125	2576.67
			7.81825	2014.94					7.8195	2522.37					7.8165	2658.47
			7.82225	2105.35					7.8235	2593.62					7.8205	2733.86
			7.82625	2194.26					7.8275	2659.11					7.8245	2801.59
			7.83025	2280.75					7.8315	2718.06					7.8285	2861.52
			7.83425	2364.2					7.8355	2770.07					7.8325	2913.72
			7.83825	2443.84					7.8395	2815.17					7.8365	2957.85
			7.84225	2519					7.8435	2853.7					7.8405	2994.67
			7.84625	2588.96					7.8475	2885.8					7.8445	3025.21
			7.85025	2653.22					7.8515	2912.8					7.8485	3050.85
			7.85425	2710.75					7.8555	2935.78					7.8525	3071.02
			7.85825	2761.18					7.8595	2954.97					7.8565	3086.01
			7.86225	2804.75					7.8635	2969.89					7.8605	3097.49
			7.86625	2842.13					7.8675	2981.94					7.8645	3106.68
			7.87025	2873.68					7.8715	2993.48					7.8685	3114.7
			7.87425	2900.19					7.8755	3004.64					7.8725	3121.24
			7.87825	2922.37					7.8795	3013.99					7.8765	3126.8
			7.88225	2940.41					7.8835	3021.5					7.8805	3131.01
			7.88625	2954.5					7.8875	3029.22					7.8845	3134.3
			7.89025	2965.39					7.8915	3036.69					7.8885	3136.57
			7.89425	2973.26					7.8955	3042.69					7.8925	3138.17
			7.89825	2978.44					7.8995	3046.18					7.8965	3138.99
			7.90225	2981.83					7.9035	3048.41					7.9005	3138.6
			7.90625	2984.91					7.9075	3049.7					7.9045	3137.41
			7.91025	2988.07					7.9115	3049.22					7.9085	3136.17
			7.91425	2990.83					7.9155	3047.15					7.9125	3136.1
			7.91825	2994.22					7.9195	3044.32					7.9165	3135.97
			7.92225	2997.74					7.9235	3042.31					7.9205	3135.22
			7.92625	3000.93					7.9275	3041.52					7.9245	3135.41
			7.93025	3003.58					7.9315	3042.13					7.9285	3137.45
			7.93425	3006.09					7.9355	3043.62					7.9325	3140.94
			7.93825	3008.04					7.9395	3046.4					7.9365	3143.22
			7.94225	3008.89					7.9435	3050.06					7.9405	3144.13
			7.94625	3010.2					7.9475	3053.12					7.9445	3144.11
			7.95025	3012.38					7.9515	3054.84					7.9485	3144.49
			7.95425	3013.82					7.9555	3055.44					7.9525	3144.7
			7.95825	3013.29					7.9595	3055.78					7.9565	3143.11
			7.96225	3011.5					7.9635	3054.46					7.9605	3139.72
			7.96625	3010.02					7.9675	3050.96					7.9645	3135.08
			7.97025	3008.16					7.9715	3047.87					7.9685	3131.49
			7.97425	3006.82					7.9755	3046.74					7.9725	3127.42
			7.97825	3006.44					7.9795	3047.11					7.9765	3123.95
			7.98225	3006.95					7.9835	3047.02					7.9805	3121.7
			7.98625	3007.19					7.9875	3046.99					7.9845	3122.07
			7.99025	3006.31					7.9915	3047.96					7.9885	3124.4
			7.99425	3005.35					7.9955	3049.03					7.9925	3127.01
[truncated: 7,002 more rows]

## Sheet: Figure 1 Analysis
ZINC	Zn8.3	Zn8.6	Zn9.2	Zn10.3			Zn15.8	Zn16.5	Zn16.9	Zn17.4	Zn18.6	Totals
Cy0 Zn Y=21497 final	8.27283	8.59751	9.23098	10.3595		15.2	15.9384	16.5191		17.252	18.6692	total
Intensity	17821900	24879200	2.05498e+06	1.41608e+06		204915	252586	282383		236552	629363	4.7778e+07
Linewidth	0.39835	0.50347	0.55148	4		1	0.56272	0.71068		1.02005	0.5
fractional intensity	0.373015	0.520725	0.043011	0.0296388		0.00428891	0.00528667	0.00591032		0.00495108	0.0131727	1
Cyt10 Zn Y = 13983	8.272	8.61646	9.22616	10.2982	13.9497	15.1793	15.8153		16.9456		18.7052	total
Intensity	38944300	27475600	2.47922e+06	3.01593e+06	518367	341000	1.0993e+06		4.64131e+06		384135	7.88992e+07
Linewidth	0.4021	0.50757	0.56973	3.4	2.15895	0.68834	0.67117		0.56693		0.5063
Fractional Intensity	0.493596	0.348237	0.0314226	0.0382252	0.00656999	0.00432197	0.013933		0.0588259		0.00486869	1
Cyt100 Zn Y=16796	8.2222	8.52773	9.13002	10.1509	11.6801	14.5	15.7391		16.8263	17.6232	18.546	total
Intensity	43026000	56294700	8.26937e+06	2.51352e+06	4.87645e+06	1.26983e+06	4.50429e+06		103198000	18749300	11913100	2.54615e+08
Linewidth	0.35355	0.5096	0.7871	0.89841	3.36625	1.5	0.81598		0.54213	1.01441	0.65964
Fractional Intensity	0.168985	0.221098	0.032478	0.00987185	0.0191523	0.00498728	0.0176906		0.405311	0.073638	0.0467888	1
Cyt0 proteins			4.47561e+07
Cyt10 proteins			6.88991e+07
Cyt100 proteins			1.0759e+08
Cyt0 LMM											1.6058e+06
Cyt10 LMM											6.46575e+06
Cyt100 LMM											1.39635e+08
Cyt0 ZnGSH									0
Cyt10 ZnGSH									4.64131e+06
Cyt100 ZnGSH									121947300
Total Cyt10 Zn/Cyt0 Zn												1.65137
Total Cyt100/Cyt0												5.32912
Cyt0 fraction of proteins			0.936752
Cyt10 fraction of proteins			0.873255
Cyt100 fraction of proteins			0.422561
Cyt0 fractio of LMM											0.0336096
Cyt10 fraction of LMM											0.0819496
Cyt100 fraction of LMM											0.548415
SULFUR	S8.3	S8.5	S9.2	S10.4	S13.0	S14.6	S15.6	S15.9	S17.1	S18.3	S18.9	S20.1	S21.7	S23.5	total
Cyt0 S Y=110000	8.26733	8.49215	8.99799	10.3162	13.5524	14.9441	15.8		17.0435	18.3817	18.9872	20.0449	21.8054
	43751100	103555000	10965300	2.51562e+06	4.97426e+06	2.54039e+06	14530600		37194800	20520900	29324300	6.77271e+06	1.64207e+06		2.78287e+08
	0.40971	0.58122	0.83129	1.24796	3.64688	0.6119	0.86074		0.70983	0.5	0.5	1.11451	1.3421
	0.157216	0.372116	0.0394028	0.00903967	0.0178746	0.00912865	0.0522144	0	0.133656	0.07374	0.105374	0.0243372	0.00590062	0	1
Cyt10 S Y=100000	8.26841	8.56518	9.36749	10.5279	12.7535	14.4	15.5836		17.1734	18.2834	18.9396	20.1897	21.6445	23.5587
	62471500	86107300	5.32684e+06	3.65103e+06	8.83075e+06	2.35254e+06	13190500		37471700	9.86146e+06	29843100	8.00642e+06	1.60329e+06	878902	2.69595e+08
	0.39106	0.61921	0.67976	0.91723	4	1.2	0.85		0.87045	0.49591	0.51095	0.85	1.14561	1.52844
	0.231723	0.319395	0.0197587	0.0135426	0.0327556	0.00872619	0.048927	0	0.138992	0.0365788	0.110696	0.0296979	0.00594704	0.00326008	1
Cyt100 S Y=90000	8.2463	8.56531	9.367	10.4657	12.75	14.4	15.54	16.8895		18.2071	18.8526	19.9935	21.5821	23.5085
	50494000	58597500	5300000	3.94223e+06	8000000	2000000	14005500	23134900		9.22156e+06	11109300	1.15601e+06	770583	630126	1.88362e+08
	0.39364	0.58298	0.6797	0.91815	4	1.2	0.76419	0.67873		0.5	0.51	0.9	1.37199	1.5
	0.268069	0.31109	0.0281374	0.020929	0.0424715	0.0106179	0.0743543	0.122822	0	0.0489567	0.0589785	0.00613721	0.00409097	0.0033453	1
Average volume	8.26068	8.54088	9.24416	10.4366	13.0186	14.5814	15.6412	16.8895	17.1085	18.2907	18.9265	20.076	21.6773	23.5336
Stdev.p	0.00825109	0.0175086	0.0714461	0.155691	0.166462	0.277233	0.0432057	0	0.08031	0.00192804	0.00495317	0.114736	0.100416	0.01422
Average linewidth	0.398137	0.59447	0.73025	1.02778	3.88229	1.00397	0.824977	0.67873	0.79014	0.498637	0.506983	0.954837	1.28657	1.51422
Stdev.p	0.00825109	0.0175086	0.0714461	0.155691	0.166462	0.277233	0.0432057	0	0.08031	0.00192804	0.00495317	0.114736	0.100416	0.01422
Average intensity	5.22389e+07	8.27533e+07	7.19738e+06	3.36963e+06	7.26834e+06	2.29764e+06	1.39089e+07	23134900	37333250	1.32013e+07	2.34256e+07	5.31172e+06	1.33865e+06	754514	2.45415e+08
Stdev.p	7.74152e+06	1.85064e+07	2.66434e+06	615462	1.65723e+06	224001	551344	0	138450	5.18232e+06	8.71149e+06	2.98137e+06	401994	124388	4.04983e+07
Coefficient of variation	0.148195	0.223634	0.370182	0.18265	0.228007	0.0974916	0.0396398	0	0.00370849	0.392561	0.37188	0.561283	0.300299	0.164859	0.16502
fraction of proteins and complexes			0.568734											0.422226
			0.570877											0.415581
			0.607297											0.371774

## Sheet: Figure 2 Data
Elution Volume_Cyt0Day1	Total Zn_Cyt0Day1	S32_Cyt0Day1		Elution Volume_Cyt0Day2	Total Zn_Cyt0Day2	S32_Cyt0Day2		Elution Volume_Cyt0Day3	Total Zn_Cyt0Day3	S32_Cyt0Day3		Elution Volume_Cyt0Day4	Total Zn_Cyt0Day4	S32_Cyt0Day4
0.0303095	21035.4	56361.2		21035.4	8285.79	53047.4		0.0303137	7165.57	56622.3		0.0303085	9095.96	54513.4
0.0599097	20715.3	56120.1		20715.3	8435.78	49995.4		0.0599139	6970.52	60318.8		0.0599087	9291	53730.1
0.0895099	21780.9	58832		21780.9	8440.8	49613.9		0.0895141	7405.59	56923.6		0.0895089	9000.9	56039.8
0.11911	21916	58289.6		21916	8545.82	55095.8		0.119114	6950.53	56039.8		0.119109	9871.14	54533.4
0.14871	22626.3	58390		22626.3	8725.84	51079.6		0.148714	7790.67	56642.4		0.148709	9811.06	54292.5
0.178311	24297.5	59555.3		24297.5	8905.88	48971.5		0.178315	7945.69	58651.2		0.17831	10441.3	53167.8
0.207911	24882.9	59615.6		24882.9	8685.82	52384.7		0.207915	7885.69	59736.1		0.20791	10571.3	50838.6
0.237511	24352.5	61745.4		24352.5	8445.82	51822.5		0.237515	7360.59	57305.3		0.23751	10096.1	53910.9
0.267111	24317.4	58671.3		24317.4	9125.94	52043.3		0.267115	7280.57	62569.3		0.26711	9781.08	56582.1
0.296711	23176.7	62187.5		23176.7	8465.8	48449.6		0.296716	7325.55	59555.3		0.29671	9130.97	53629.7
0.326311	22946.4	60198.2		22946.4	8395.77	51360.7		0.326316	7620.62	61624.8		0.326311	9235.95	55838.9
0.355912	23001.5	60981.8		23001.5	8595.83	51601.6		0.355916	6750.47	62388.4		0.355911	8910.91	56582.1
0.385512	22571.3	61544.5		22571.3	8600.84	52967		0.385516	7240.56	58691.4		0.385511	8975.9	58430.2
0.415112	24792.6	60097.8		24792.6	8405.8	52706		0.415116	7190.56	58852.1		0.415111	9055.96	56039.8
0.444712	27309.5	60298.7		27309.5	8790.87	51581.5		0.444717	6995.54	63473.7		0.444711	8925.89	55417.2
0.474313	26769	60801		26769	8195.77	49212.4		0.474317	7260.59	61202.9		0.474311	8885.86	55698.3
0.503913	25363	56943.7		25363	8630.86	53328.5		0.503917	7155.54	60419.2		0.503912	9130.92	56441.5
0.533513	25398.2	64558.9		25398.2	8565.82	53248.2		0.533517	7130.55	57707		0.533512	9000.91	56742.8
0.563113	24562.4	59635.7		24562.4	8580.84	51963		0.563117	7095.55	56662.5		0.563112	8865.89	55618
0.592713	26023.5	64197.2		26023.5	8770.88	52424.9		0.592718	7090.55	58008.3		0.592712	9541.03	57144.6
0.622313	29130.7	58791.8		29130.7	8710.85	52063.4		0.622318	6855.5	63594.2		0.622313	9110.9	56562
0.651914	31677.6	61705.2		31677.6	8640.84	51661.8		0.651918	7005.52	62910.9		0.651913	9420.98	56903.5
0.681514	31867.8	56702.7		31867.8	8475.83	52384.7		0.681518	6910.51	57586.5		0.681513	9320.99	56823.2
0.711114	31613	62870.8		31613	8700.84	52946.9		0.711118	7385.59	60740.7		0.711113	9541.04	54854.8
0.740714	33164.4	61022		33164.4	8495.79	50979.2		0.740718	7420.6	58611		0.740713	9155.94	55517.6
0.770315	31392.5	54935.1		31392.5	8335.78	52525.3		0.770319	7205.57	61845.9		0.770313	9265.96	56803.1
0.799915	29736.3	59173.6		29736.3	8545.84	52063.4		0.799919	7205.55	59032.9		0.799914	9035.91	54674
0.829515	31507.5	60700.5		31507.5	8550.81	51380.7		0.829519	7270.6	60218.3		0.829514	9210.98	54272.4
0.859115	30281.3	61926.2		30281.3	8645.81	52706		0.859119	7000.52	54975.3		0.859114	9240.96	57988.3
0.888715	29511.1	60198.2		29511.1	8725.86	52063.4		0.888719	7060.54	63755		0.888714	9090.91	58189.2
0.918315	28780.5	61886.1		28780.5	8665.84	50718.1		0.91832	6995.52	60539.8		0.918315	8995.88	56742.8
0.947916	30306.4	59695.9		30306.4	8310.76	51942.9		0.94792	7185.57	57767.3		0.947915	9120.95	54111.7
0.977516	30076.4	60298.7		30076.4	8265.77	53489.2		0.97752	7065.54	57486.1		0.977515	9095.92	55597.9
1.00712	28785.4	61323.4		28785.4	8500.81	50577.6		1.00712	7300.57	59354.4		1.00712	8955.89	56381.3
1.03672	29406.1	64277.6		29406.1	8270.75	54111.7		1.03672	6890.52	60961.7		1.03672	9195.94	59414.7
1.06632	28925.5	58590.9		28925.5	8455.8	53388.7		1.06632	7425.59	63353.1		1.06632	9195.93	55798.8
1.09592	29826.5	59374.5		29826.5	8610.85	52766.2		1.09592	7195.56	58671.3		1.09592	9015.89	54854.8
1.12552	29711.2	59896.8		29711.2	8410.79	52204		1.12552	7080.56	63132		1.12552	9375.98	55156.1
1.15512	28785.5	62730.1		28785.5	8180.74	53007.2		1.15512	7075.54	61222.9		1.15512	9355.97	55296.6
1.18472	30591.9	61765.5		30591.9	8915.91	52444.9		1.18472	7260.59	61222.9		1.18472	9290.96	56983.9
1.21432	30577	61001.9		30577	8860.9	52746.1		1.21432	6950.51	61222.9		1.21432	8850.89	57084.3
1.24392	29360.9	59173.6		29360.9	8590.8	53428.9		1.24392	7335.58	62468.8		1.24392	9000.9	58470.4
1.27352	28785.4	62147.3		28785.4	8615.82	52023.3		1.27352	7685.63	57305.3		1.27352	9100.95	58249.4
1.30312	27069.3	63996.2		27069.3	8415.81	52023.3		1.30312	7290.59	61162.7		1.30312	9176.01	60559.9
1.33272	27659.7	59233.8		27659.7	8750.86	50698.1		1.33272	7025.56	61584.7		1.33272	9210.96	54633.9
1.36232	28190.2	59535.2		28190.2	8330.79	49995.4		1.36232	7325.55	57425.8		1.36232	9430.99	53790.4
1.39192	26989.3	62468.8		26989.3	8525.81	53047.4		1.39192	7380.58	60700.5		1.39192	9501.01	55437.2
1.42152	26178.6	64297.7		26178.6	8140.73	53569.5		1.42152	7370.58	61243.1		1.42152	9205.95	57245
1.45112	26408.5	63272.7		26408.5	8340.8	50417		1.45112	7315.6	58209.2		1.45112	9025.96	59414.7
1.48072	27129.5	57727.1		27129.5	8195.75	48630.2		1.48072	7085.56	61062.2		1.48072	9591.04	58370
1.51032	27969.8	61765.5		27969.8	8775.85	52404.8		1.51032	7115.56	60901.5		1.51032	9140.94	61383.7
1.53992	25838.5	62388.4		25838.5	8465.8	52565.4		1.53992	7195.57	55537.7		1.53992	8975.9	55618
1.56952	25933.4	60841.2		25933.4	8185.73	52786.3		1.56952	7095.54	59012.8		1.56952	9015.88	56260.8
1.59912	25568.1	58811.9		25568.1	8370.8	53750.2		1.59912	7495.6	59093.2		1.59912	9015.92	55879.1
1.62872	26488.9	62870.8		26488.9	8260.75	53549.4		1.62872	6730.48	57365.5		1.62872	9210.94	56280.8
1.65832	25728.3	61624.8		25728.3	8510.79	52485.1		1.65832	7050.54	60178.1		1.65832	9551.02	57466
1.68792	25478.1	63333		25478.1	8165.74	51521.3		1.68792	7185.57	59173.6		1.68792	8935.92	57405.7
1.71752	25393.3	59454.8		25393.3	8500.8	52364.6		1.71753	7285.57	59314.2		1.71752	8795.86	53027.3
1.74712	23882.1	62569.3		23882.1	8545.83	53248.2		1.74713	7185.54	61504.3		1.74712	9195.95	51220.1
1.77672	24152.4	58410.1		24152.4	8505.8	52444.9		1.77673	7115.55	61001.9		1.77672	8985.88	54292.5
1.80632	25593.3	56100.1		25593.3	8855.88	54091.6		1.80633	6945.53	64659.4		1.80632	8960.91	55979.5
1.83592	24012.1	58068.6		24012.1	8605.82	51139.8		1.83593	7255.57	61906.2		1.83592	9145.94	59334.3
1.86552	24677.8	59957.1		24677.8	8370.79	53810.5		1.86553	7145.56	61102.4		1.86552	9095.91	56019.7
1.89512	25108	59796.4		25108	8250.78	50698.1		1.89513	7140.53	62609.5		1.89512	9070.93	58209.2
1.92472	24462.4	61062.2		24462.4	8195.78	48329.1		1.92473	6960.53	62468.8		1.92472	8995.9	55035.6
1.95432	24022.2	56742.8		24022.2	8580.88	52726.1		1.95433	7355.6	63132		1.95432	9476.02	55457.3
1.98392	24657.7	60961.7		24657.7	8420.8	51802.4		1.98393	6720.49	60077.7		1.98392	9250.96	56923.6
2.01352	24692.5	60539.8		24692.5	8810.88	53509.2		2.01353	7450.59	55678.3		2.01352	9260.97	54493.3
2.04312	24467.4	60700.5		24467.4	8150.74	52264.2		2.04313	7235.6	61825.8		2.04312	8710.84	54212.1
2.07272	24157.4	61303.3		24157.4	8655.85	53890.8		2.07273	7075.53	63875.6		2.07272	9085.94	58329.8
2.10232	23852	58329.8		23852	8630.83	52987.1		2.10233	7105.56	58068.6		2.10232	8950.91	55397.1
2.13192	23211.8	59153.5		23211.8	8395.81	53408.8		2.13193	7220.56	64418.2		2.13192	9290.99	55316.7
2.16152	23812.2	61082.3		23812.2	8585.8	53790.4		2.16153	7060.54	60238.4		2.16152	9536.01	55035.6
2.19112	23566.7	60479.5		23566.7	8240.75	50296.5		2.19113	7045.55	57827.6		2.19112	8920.9	59133.4
2.22072	22896.6	56742.8		22896.6	8255.78	52645.7		2.22073	6965.51	59434.7		2.22072	9035.93	56080
2.25032	22971.5	59153.5		22971.5	8445.8	53710.1		2.25033	7160.55	59233.8		2.25032	8875.91	57807.5
2.27992	22986.8	57003.9		22986.8	8485.84	52103.6		2.27993	7295.57	61504.3		2.27992	8885.89	57847.7
2.30952	22446.3	58370		22446.3	8305.76	53047.4		2.30953	6995.53	64378.1		2.30952	8920.9	57385.6
2.33913	23106.5	61082.3		23106.5	8090.73	50858.7		2.33913	6620.48	60941.6		2.33912	9175.96	56401.3
2.36873	22821.3	62348.2		22821.3	8440.79	52444.9		2.36873	6945.53	59032.9		2.36872	9315.98	53710.1
2.39833	23346.9	58209.2		23346.9	8445.78	53589.6		2.39833	7200.56	60499.6		2.39832	9235.95	54633.9
2.42793	22221.3	62227.7		22221.3	8435.77	51842.5		2.42793	6925.53	57325.3		2.42792	8850.87	56381.3
2.45753	23521.9	59937		23521.9	8600.85	51501.2		2.45753	6775.49	58912.4		2.45752	9000.94	54975.3
2.48713	22951.5	62509		22951.5	8655.86	52003.2		2.48713	7480.61	57405.7		2.48713	8980.89	55537.7
2.51673	23832.1	59957.1		23832.1	8320.79	53690		2.51673	6585.47	60620.2		2.51673	9255.98	55758.6
2.54633	23116.5	59957.1		23116.5	8350.79	51882.7		2.54633	7125.55	60921.6		2.54633	9416.01	55397.1
2.57593	22516.4	59354.4		22516.4	8050.72	52967		2.57593	6915.5	60238.4		2.57593	9436.02	55818.9
2.60553	22696.4	63674.6		22696.4	8555.8	52364.6		2.60553	7435.59	61182.8		2.60553	9055.92	56381.3
2.63513	23546.9	61584.7		23546.9	8445.83	52906.8		2.63513	7375.58	64719.7		2.63513	9315.95	58149
2.66473	22206.1	58149		22206.1	8005.72	52424.9		2.66473	7060.53	66287.6		2.66473	9486.04	56642.4
2.69433	22681.4	61524.4		22681.4	8650.8	54412.9		2.69433	7090.56	59977.2		2.69433	9391.01	55678.3
2.72393	22946.8	60117.8		22946.8	8450.81	51601.6		2.72393	6850.52	61222.9		2.72393	9335.98	53991.2
2.75353	22396.3	60158		22396.3	8240.76	53589.6		2.75353	7025.54	64056.5		2.75353	9621.06	57666.8
2.78313	23366.7	59374.5		23366.7	8415.8	51882.7		2.78313	7335.58	60680.4		2.78313	9381	54372.8
2.81273	23391.9	59173.6		23391.9	8495.79	52364.6		2.81273	7135.53	61464.1		2.81273	9040.92	55216.3
2.84233	22361.3	59113.3		22361.3	8270.79	50115.8		2.84233	7030.53	63674.6		2.84233	9130.92	57164.7
2.87193	23496.9	58430.2		23496.9	8385.79	53529.3		2.87193	7085.55	57686.9		2.87193	9340.96	53589.6
2.90153	22286.2	61303.3		22286.2	9100.93	52545.3		2.90153	7100.54	60439.3		2.90153	8915.92	58932.5
2.93113	22266.2	59414.7		22266.2	8375.77	52063.4		2.93113	6900.51	61102.4		2.93113	9526.03	56662.5
2.96073	22561.2	59193.7		22561.2	8055.73	52444.9		2.96073	7190.56	59032.9		2.96073	9330.99	55216.3
2.99033	22441.3	58932.5		22441.3	8515.83	53690		2.99033	6960.52	60117.8		2.99033	9231	54633.9
3.01993	23417	60780.9		23417	8340.76	50256.4		3.01993	7220.56	58832		3.01993	8615.84	57425.8
3.04953	22336.1	62951.1		22336.1	8215.76	51260.2		3.04953	7200.56	57606.6		3.04953	8990.92	57084.3
3.07913	22506.3	59896.8		22506.3	8075.73	52886.7		3.07913	7145.55	59133.4		3.07913	9300.98	59615.6
3.10873	22291.2	60017.4		22291.2	8190.75	51782.3		3.10873	6950.53	62127.2		3.10873	9115.96	55999.6
3.13833	22726.5	61604.8		22726.5	8180.75	52364.6		3.13833	6625.48	61986.5		3.13833	9095.92	56441.5
3.16793	22571.2	59253.9		22571.2	8515.8	50557.5		3.16793	7105.53	59695.9		3.16793	9230.91	53649.8
3.19753	22416.3	59515.1		22416.3	8940.89	51521.3		3.19754	6730.51	56401.3		3.19753	9476.04	54935.1
3.22713	22521.3	59133.4		22521.3	8770.88	51782.3		3.22714	6920.51	57767.3		3.22713	9015.89	54895
3.25673	22366.2	59354.4		22366.2	8410.82	49794.6		3.25674	7405.59	56943.7		3.25673	9280.96	56321
3.28633	22946.6	60981.8		22946.6	8630.83	51179.9		3.28634	6935.5	55497.5		3.28633	8580.81	56903.5
3.31593	21970.9	63071.7		21970.9	8795.89	50517.4		3.31594	7135.56	62006.6		3.31593	9205.96	55115.9
3.34553	22061.1	62488.9		22061.1	8495.8	52685.9		3.34554	6780.49	64538.8		3.34553	9160.92	55879.1
3.37513	21845.9	61022		21845.9	8780.84	49112		3.37514	7045.55	64800.1		3.37513	8990.9	55818.9
3.40473	22321.2	59032.9		22321.2	8490.8	51139.8		3.40474	7375.59	59655.7		3.40473	9401.03	55075.7
3.43433	22106	58128.9		22106	8630.82	54111.7		3.43434	7070.54	59555.3		3.43433	8935.9	53388.7
3.46393	22861.5	60057.6		22861.5	8505.83	51420.9		3.46394	6970.52	58530.7		3.46393	9315.99	54051.5
3.49353	22076.2	58912.4		22076.2	8235.73	51320.5		3.49354	6685.49	61926.2		3.49353	9401	54935.1
3.52313	22406.2	59776.3		22406.2	8810.9	51722.1		3.52314	6805.5	56541.9		3.52313	9065.94	54372.8
3.55273	21871	61042.1		21871	8615.88	51300.4		3.55274	6925.52	57727.1		3.55273	9140.93	54372.8
3.58233	22066.1	57586.5		22066.1	8615.86	53991.2		3.58234	6825.51	59896.8		3.58233	9055.92	53750.2
3.61193	22481.2	60720.6		22481.2	8505.8	53408.8		3.61194	6565.45	62931		3.61193	8635.83	53730.1
3.64153	22136.1	60600.1		22136.1	8305.78	53609.6		3.64154	6730.5	58229.3		3.64153	8990.91	54774.4
3.67113	23106.6	58169.1		23106.6	8185.75	51521.3		3.67114	6955.53	61986.5		3.67113	9090.91	54694.1
3.70073	22611.4	60700.5		22611.4	8955.94	52746.1		3.70074	7195.55	60218.3		3.70073	8785.87	52324.4
3.73033	22476.1	57767.3		22476.1	8045.74	50979.2		3.73034	7075.53	55658.2		3.73033	8745.86	56722.7
3.75993	22256.1	60479.5		22256.1	8435.8	49533.6		3.75994	6945.5	61243.1		3.75993	9235.98	56240.7
3.78953	22431.3	60760.8		22431.3	8395.79	49473.4		3.78954	7150.55	55718.4		3.78953	9435.99	58108.8
3.81914	22101.2	58108.8		22101.2	8315.77	54633.9		3.81914	6910.5	57385.6		3.81913	8900.91	56059.9
3.84874	22596.6	61886.1		22596.6	7770.68	52505.2		3.84874	7040.52	55356.9		3.84873	8945.89	58490.5
3.87834	23146.7	61303.3		23146.7	8110.73	53428.9		3.87834	7390.59	60600.1		3.87833	9526.02	54192
3.90794	21930.9	60981.8		21930.9	8075.73	53609.6		3.90794	6940.5	58671.3		3.90793	9360.98	55477.4
3.93754	22896.5	61624.8		22896.5	8565.86	52726.1		3.93754	6965.52	58169.1		3.93753	9370.98	55095.8
3.96714	22341.2	59836.6		22341.2	8195.75	50898.8		3.96714	6765.51	62187.5		3.96714	8945.87	54593.7
3.99674	22131.2	60700.5		22131.2	8090.74	51019.3		3.99674	7050.56	60017.4		3.99674	8990.93	55999.6
4.02634	21645.8	61383.7		21645.8	8185.73	53569.5		4.02634	6615.48	61685.1		4.02634	8970.9	54854.8
4.05594	21880.8	58209.2		21880.8	8200.74	53208		4.05594	7015.53	60318.8		4.05594	8830.88	56742.8
4.08554	22696.4	59916.9		22696.4	8125.72	52746.1		4.08554	7070.54	63413.3		4.08554	8940.91	54935.1
4.11514	22951.7	59073.1		22951.7	8350.78	51641.8		4.11514	6960.54	61222.9		4.11514	9310.99	55236.4
4.14474	22341.1	59474.9		22341.1	7880.69	52665.8		4.14474	8425.78	61644.9		4.14474	9230.96	54392.9
4.17434	22241	59233.8		22241	8260.78	50878.8		4.17434	7445.61	58751.7		4.17434	9270.97	53629.7
4.20394	22041	58209.2		22041	8475.79	50617.8		4.20394	6540.47	60037.5		4.20394	9230.96	56401.3
4.23354	22841.3	59876.8		22841.3	8285.76	51762.2		4.23354	6870.49	58510.6		4.23354	9095.96	57486.1
4.26314	22076.2	57566.4		22076.2	8215.76	53147.8		4.26314	7015.51	59836.6		4.26314	8965.9	56240.7
4.29274	22171.1	61363.6		22171.1	8030.73	52103.6		4.29274	6755.49	59595.5		4.29274	8850.87	56220.6
4.32234	22686.4	59937		22686.4	8310.76	51300.4		4.32234	7105.53	57707		4.32234	8995.9	55336.8
4.35194	22506.4	56943.7		22506.4	8485.81	54212.1		4.35194	6775.48	58289.6		4.35194	8920.91	57466
4.38154	21575.8	56341.1		21575.8	8170.74	52103.6		4.38154	7020.53	60640.2		4.38154	9025.92	52444.9
4.41114	21320.6	56783		21320.6	8330.79	52204		4.41114	7020.55	58832		4.41114	8765.87	57325.3
4.44074	22001	56341.1		22001	8120.7	52364.6		4.44074	6580.49	56200.5		4.44074	9180.95	54252.3
4.47034	21606	59073.1		21606	8230.77	52726.1		4.47034	6790.49	63714.8		4.47034	8640.85	53931
4.49994	21715.9	61765.5		21715.9	7875.69	52063.4		4.49994	6990.54	57707		4.49994	8840.86	55939.4
4.52954	22281	60278.6		22281	8570.8	50939		4.52954	6545.46	59032.9		4.52954	8600.87	52424.9
4.55914	21695.9	57707		21695.9	8200.76	51722.1		4.55914	6580.49	58711.5		4.55914	9060.92	56803.1
4.58874	21530.8	60600.1		21530.8	8120.74	52304.4		4.58874	6905.52	57646.8		4.58874	9040.91	52746.1
4.61834	22761.4	58430.2		22761.4	8285.76	50296.5		4.61834	7020.54	55537.7		4.61834	9160.92	53529.3
4.64794	21780.8	60278.6		21780.8	8270.76	49774.5		4.64794	7230.56	57626.7		4.64794	9165.94	54513.4
4.67754	21901.1	58811.9		21901.1	8220.73	52284.3		4.67755	6845.49	60419.2		4.67754	9015.91	53549.4
4.70714	22161.1	57948.1		22161.1	8630.84	51159.9		4.70715	7085.54	58711.5		4.70714	9130.93	53710.1
4.73674	22286.3	61022		22286.3	8275.76	50156		4.73675	7110.55	60037.5		4.73674	8735.86	54131.8
4.76634	21740.9	60459.4		21740.9	8570.82	50356.8		4.76635	6935.53	58570.8		4.76634	8940.91	56361.2
4.79594	22061.2	59274		22061.2	8815.83	52224.1		4.79595	7140.53	59374.5		4.79594	8770.89	57325.3
4.82554	21760.9	55216.3		21760.9	8365.78	50457.1		4.82555	6655.48	57807.5		4.82554	8815.88	55939.4
4.85514	22286	58771.8		22286	8410.77	49995.4		4.85515	6715.51	56602.2		4.85514	8835.89	55658.2
4.88474	22261.1	63453.6		22261.1	8250.73	53549.4		4.88475	6855.5	60921.6		4.88474	8905.89	55115.9
4.91434	21240.6	60539.8		21240.6	8260.75	48911.3		4.91435	6600.47	54633.9		4.91434	8495.81	55276.6
4.94394	21891	61243.1		21891	8040.74	51179.9		4.94395	6670.49	56240.7		4.94394	9190.94	56783
4.97354	21335.6	59193.7		21335.6	8380.82	50015.4		4.97355	6885.51	56742.8		4.97354	8745.87	53890.8
5.00314	22186	60700.5		22186	8370.79	50818.5		5.00315	7130.58	57887.8		5.00314	9095.95	51802.4
5.03274	21880.9	59133.4		21880.9	7860.71	52786.3		5.03275	6840.5	55276.6		5.03274	9561.04	54633.9
5.06234	21985.9	59474.9		21985.9	8015.73	51380.7		5.06235	7050.53	55296.6		5.06234	9095.93	54212.1
5.09194	22041.1	57024		22041.1	8195.76	53007.2		5.09195	6365.44	54292.5		5.09194	8885.89	52404.8
5.12154	22231.2	58872.2		22231.2	8075.7	50517.4		5.12155	6950.53	62609.5		5.12154	8535.8	56501.8
5.15114	21600.6	60158		21600.6	8040.72	51802.4		5.15115	6860.51	63272.7		5.15114	8430.79	54493.3
5.18074	22186.1	58349.9		22186.1	8360.78	50698.1		5.18075	6580.46	57626.7		5.18074	8605.83	54372.8
5.21034	21831	60158		21831	8425.8	51220.1		5.21035	7120.55	60238.4		5.21034	8935.92	53529.3
5.23994	22211.4	59495		22211.4	8575.83	50577.6		5.23995	6725.48	59073.1		5.23994	8910.91	54031.4
5.26954	21575.7	60117.8		21575.7	7805.65	51501.2		5.26955	6890.52	57526.2		5.26954	9025.94	55859
5.29915	21400.7	59716		21400.7	8560.81	51561.4		5.29915	6865.53	62187.5		5.29914	8840.91	55698.3
5.32875	22521.4	58430.2		22521.4	8245.79	49593.8		5.32875	7015.54	54593.7		5.32874	8570.83	56321
5.35835	21901	62488.9		21901	8255.79	48871.1		5.35835	6535.46	61866		5.35834	8850.88	54332.6
5.38795	22306	58349.9		22306	8130.74	52987.1		5.38795	6875.52	57325.3		5.38794	8850.91	56883.4
5.41755	21806	58269.5		21806	8060.74	49814.7		5.41755	6550.48	55758.6		5.41754	8980.91	53730.1
5.44715	22821.5	57164.7		22821.5	8035.74	52545.3		5.44715	6435.45	54854.8		5.44715	8465.82	52846.6
5.47675	21425.8	59213.7		21425.8	8215.77	53047.4		5.47675	6935.51	60419.2		5.47675	8915.91	56682.6
5.50635	22871.6	61805.7		22871.6	8270.76	51380.7		5.50635	6990.53	57204.8		5.50635	8970.9	54473.2
5.53595	22811.5	56602.2		22811.5	8355.78	52224.1		5.53595	6985.53	59253.9		5.53595	9020.93	52545.3
5.56555	22060.9	56361.2		22060.9	7960.72	51742.1		5.56555	7040.53	57486.1		5.56555	9085.91	55638.1
5.59515	22731.5	59957.1		22731.5	7975.72	50296.5		5.59515	6770.5	53187.9		5.59515	8730.85	54613.8
5.62475	22826.4	65101.6		22826.4	7715.66	51983.1		5.62475	6710.47	55296.6		5.62475	9210.97	53067.4
5.65435	22616.4	58570.8		22616.4	8070.71	49332.9		5.65435	6625.49	59294.1		5.65435	8870.85	56140.2
5.68395	22591.3	59053		22591.3	8330.75	50979.2		5.68395	6875.5	56280.8		5.68395	8690.85	54814.6
5.71355	22030.8	57928		22030.8	7960.73	49613.9		5.71355	6330.42	55919.3		5.71355	8750.86	52404.8
5.74315	22906.6	59294.1		22906.6	8150.73	52344.5		5.74315	6925.54	56220.6		5.74315	8990.93	56321
5.77275	22486.2	58028.4		22486.2	8075.74	52244.1		5.77275	6845.52	60379.1		5.77275	8495.84	54714.2
5.80235	21750.8	60037.5		21750.8	8325.77	51882.7		5.80235	6910.51	57526.2		5.80235	9466	55336.8
5.83195	21635.8	65182		21635.8	8355.79	51862.6		5.83195	7015.55	60318.8		5.83195	8830.84	55638.1
5.86155	22546.3	57184.7		22546.3	8200.74	50959.1		5.86155	6965.51	56300.9		5.86155	8920.88	52183.9
5.89115	22296.2	57988.3		22296.2	8250.75	51139.8		5.89115	6820.5	55758.6		5.89115	8845.89	55196.2
5.92075	22526.4	59957.1		22526.4	7835.68	52264.2		5.92075	7175.55	59796.4		5.92075	8665.87	53830.6
5.95035	21871.1	57204.8		21871.1	8105.74	49613.9		5.95035	6835.52	57104.4		5.95035	8785.87	55417.2
5.97995	22986.6	59937		22986.6	8295.77	51320.5		5.97995	6705.49	55176.1		5.97995	8835.88	54071.5
6.00955	20990.4	56280.8		20990.4	8195.73	48991.6		6.00955	6625.48	55638.1		6.00955	8475.83	51441
6.03915	21315.6	59876.8		21315.6	8365.79	51039.4		6.03915	7075.54	56983.9		6.03915	8550.85	54372.8
6.06875	22331.2	59294.1		22331.2	7780.68	49634		6.06875	6735.48	59454.8		6.06875	9005.98	53007.2
6.09835	22196	59595.5		22196	8095.72	52123.7		6.09835	6695.51	55115.9		6.09835	8665.86	56280.8
6.12795	22691.5	58651.2		22691.5	8435.79	49654.1		6.12795	6665.49	58410.1		6.12795	8320.78	54653.9
6.15755	21500.8	65744.8		21500.8	8095.73	52746.1		6.15756	6480.46	57466		6.15755	8945.87	54613.8
6.18715	23056.6	59193.7		23056.6	7985.73	53549.4		6.18716	6665.48	55256.5		6.18715	8740.84	52565.4
6.21675	21966.1	60640.2		21966.1	8160.76	51320.5		6.21676	7020.55	54292.5		6.21675	8950.93	53047.4
6.24635	21690.8	60419.2		21690.8	8275.74	51601.6		6.24636	6860.51	62750.2		6.24635	8870.9	51902.8
6.27595	22061	66126.7		22061	8020.71	49734.4		6.27596	6670.49	57486.1		6.27595	8805.89	54473.2
6.30555	22581.3	55196.2		22581.3	8075.74	52063.4		6.30556	6735.47	55397.1		6.30555	9020.9	56180.4
6.33515	22786.4	57425.8		22786.4	8115.74	52605.6		6.33516	6665.48	56260.8		6.33515	8745.86	54734.3
6.36475	21870.9	59515.1		21870.9	8205.75	49915.1		6.36476	7040.52	60981.8		6.36475	9110.94	54192
6.39435	21991	59073.1		21991	8215.75	50396.9		6.39436	6600.48	62247.8		6.39435	8715.85	58068.6
6.42395	21575.8	57506.1		21575.8	8385.77	50878.8		6.42396	6640.46	57184.7		6.42395	8940.9	54292.5
6.45355	21805.9	58671.3		21805.9	8500.82	52826.5		6.45356	7110.55	60680.4		6.45355	8810.9	55678.3
6.48315	21891	59876.8		21891	8705.85	51822.5		6.48316	6685.5	61263.1		6.48315	9020.95	55859
6.51275	22391.2	58651.2		22391.2	9466.05	52746.1		6.51276	6640.47	55176.1		6.51275	9455.98	53629.7
6.54235	22126	60519.7		22126	9981.09	54292.5		6.54236	6970.51	53951		6.54235	8875.92	53669.9
6.57195	21345.5	61544.5		21345.5	10621.3	54151.9		6.57196	7080.55	56742.8		6.57195	9366.01	54312.5
6.60155	22546.4	63091.8		22546.4	12201.7	55698.3		6.60156	7115.56	55256.5		6.60155	9355.97	54674
6.63115	21205.5	57867.7		21205.5	13782.2	57064.2		6.63116	7435.59	59193.7		6.63115	9395.96	57184.7
6.66075	22071	61644.9		22071	14392.4	63493.7		6.66076	7740.63	60419.2		6.66075	9340.99	53951
6.69035	21635.9	64277.6		21635.9	15943.1	59716		6.69036	7805.67	59655.7		6.69035	9991.18	57224.9
6.71995	21225.6	58952.6		21225.6	18433.9	67996.3		6.71996	8195.75	60117.8		6.71995	11331.5	59776.3
6.74955	22486.3	60379.1		22486.3	19454.5	71575.3		6.74956	8455.79	56803.1		6.74955	11606.5	61685.1
6.77916	21885.9	60539.8		21885.9	21010.4	70871.5		6.77916	8410.8	58872.2		6.77915	12516.8	66146.8
6.80876	22371.2	62388.4		22371.2	22681.3	77046.3		6.80876	8880.87	62046.8		6.80875	13337	63855.5
6.83836	22226	63252.6		22226	23291.7	79661.9		6.83836	9301	63353.1		6.83835	14687.6	68619.5
6.86796	22701.3	60841.2		22701.3	24407.2	79541.1		6.86796	9796.05	59916.9		6.86795	15883	71213.3
6.89756	22211.1	64357.9		22211.1	26783.8	82519.5		6.89756	9636.04	67533.9		6.89755	17948.8	73847.9
6.92716	22051.1	65543.8		22051.1	26818.7	83083.1		6.92716	9796.12	65704.6		6.92716	19269.6	72379.7
6.95676	22511.1	67574.1		22511.1	27649.4	85760.2		6.95676	10366.2	65222.2		6.95676	21255.4	78052.2
6.98636	21580.8	64116.8		21580.8	28905.1	87954.7		6.98636	10861.3	66187		6.98636	23336.6	87350.7
7.01596	22296.3	69041.8		22296.3	29050.5	87471.5		7.01596	10666.3	65724.7		7.01596	25282.7	97280.4
7.04556	21580.8	61906.2		21580.8	30616.8	89988.5		7.04556	10631.3	69102.1		7.04556	27789.3	96232.7
7.07516	21871.1	64076.6		21871.1	32012.7	91116.3		7.07516	10796.3	67513.8		7.07516	28565	95608.2
7.10476	22501.3	65563.9		22501.3	31161.8	94903.1		7.10476	10901.4	69584.6		7.10476	31301.9	101835
7.13436	22406.1	69162.4		22406.1	32332.8	93694.4		7.13436	10621.3	65885.5		7.13436	32017.7	105322
7.16396	23401.8	68579.3		23401.8	33423.9	95527.6		7.16396	11331.4	68277.8		7.16396	34374.4	111231
7.19356	23391.8	68880.9		23391.8	34204.4	100081		7.19356	11376.5	77529.1		7.19356	35265.2	109940
7.22316	22876.6	70207.9		22876.6	35085.2	99174.6		7.22316	12106.7	75939.8		7.22316	36736.8	117284
7.25276	23887.2	76885.3		23887.2	36431.4	100424		7.25276	12386.8	73888.1		7.25276	37667.7	122269
7.28236	24457.5	80305.8		24457.5	35775.7	101049		7.28236	11111.4	71092.7		7.28236	38157.9	127155
7.31196	23822.1	84975.1		23822.1	36821.8	110122		7.31196	12831.9	81332.1		7.31196	39068.9	134124
7.34156	24617.6	88297		24617.6	39319.1	114156		7.34156	13102	78494.8		7.34156	39448.9	141077
7.37116	25418.2	95668.6		25418.2	38928.8	115952		7.37116	13472	88740		7.37116	41346.2	138974
7.40076	26754	95265.7		26754	40770.2	121219		7.40076	13327.1	91740.6		7.40076	41756.6	143483
7.43036	27229.3	114499		27229.3	42142.1	122572		7.43036	14187.4	90230.2		7.43036	43403.7	151250
7.45996	28700.3	121017		28700.3	43553.6	132609		7.45996	14442.4	103306		7.45996	43213.4	165683
7.48956	30682	124692		30682	44113.9	143139		7.48956	15607.8	104576		7.48956	44139.2	163799
7.51916	30831.9	137438		30831.9	47728	153961		7.51916	16448.2	105847		7.51916	44184.4	172530
7.54876	35386	147972		35386	49765.8	159689		7.54876	17683.7	126731		7.54876	45500.7	179605
7.57836	42037.1	171740		42037.1	54000.6	171842		7.57836	19454.6	137640		7.57836	49700.8	181998
7.60796	50472.3	191776		50472.3	59369	193623		7.60796	23316.4	138247		7.60796	51943.7	208245
7.63756	64553	245177		64553	66986	223331		7.63757	27829.3	176503		7.63756	58452.4	240104
7.66716	91391	353411		91391	81673.4	290020		7.66717	42126.9	219222		7.66716	71568.5	272938
7.69676	141235	531400		141235	111314	396232		7.69677	63629.7	308823		7.69676	98400.7	407470
7.72636	214901	793417		214901	159572	600140		7.72637	109420	540585		7.72636	143647	643490
7.75596	311815	1.31152e+06		311815	224083	948789		7.75597	170680	899267		7.75596	215904	1.00595e+06
7.78556	446895	1.73882e+06		446895	307256	1.45389e+06		7.78557	247691	1.3801e+06		7.78556	300421	1.56184e+06
7.81516	596407	1.97644e+06		596407	392867	1978387		7.81517	336353	2110507		7.81516	393520	1.82321e+06
7.84476	755594	2.53804e+06		755594	487010	2.10178e+06		7.84477	424240	2.22053e+06		7.84476	483015	2.32074e+06
7.87436	914366	3.12086e+06		914366	598629	2.49877e+06		7.87437	536486	2.67082e+06		7.87436	614580	2.95255e+06
7.90396	1.17657e+06	4.01134e+06		1.17657e+06	781925	3.17211e+06		7.90397	707487	3.3601e+06		7.90396	800968	3.53746e+06
7.93356	1.64643e+06	5.18755e+06		1.64643e+06	1.08826e+06	4.2276e+06		7.93357	975379	4.2473e+06		7.93356	1.13476e+06	4.63531e+06
7.96316	2.46907e+06	7.12889e+06		2.46907e+06	1.67742e+06	5.96073e+06		7.96317	1.51195e+06	5.68772e+06		7.96316	1.77501e+06	6.58587e+06
7.99276	4.02018e+06	1.14186e+07		4.02018e+06	2.74296e+06	9.05969e+06		7.99277	2541940	8.63417e+06		7.99276	3.00037e+06	9.87911e+06
8.02236	6.50816e+06	1.80542e+07		6.50816e+06	4.55882e+06	1.36561e+07		8.02237	4.35504e+06	1.32303e+07		8.02236	5.00644e+06	1.60166e+07
8.05196	9.65348e+06	2.80538e+07		9.65348e+06	7.00014e+06	2.23428e+07		8.05197	6.88359e+06	2.16492e+07		8.05196	7.90662e+06	2.55534e+07
8.08156	1.34144e+07	4.01749e+07		1.34144e+07	1.03926e+07	33887302		8.08157	1.07876e+07	3.29151e+07		8.08156	1.18118e+07	3.89914e+07
8.11116	1.96267e+07	5.81255e+07		1.96267e+07	1.46238e+07	4.73287e+07		8.11117	1.56393e+07	5.1316e+07		8.11116	1.65465e+07	5.57792e+07
8.14076	2.65473e+07	7.8881e+07		2.65473e+07	1.96257e+07	6.62303e+07		8.14077	2.15184e+07	7.40392e+07		8.14076	2.27138e+07	7.57735e+07
8.17036	3.41377e+07	9.93402e+07		3.41377e+07	2.53016e+07	8.18008e+07		8.17037	2.79417e+07	9.17419e+07		8.17036	2.86363e+07	9.47643e+07
8.19996	4.06804e+07	1.21099e+08		4.06804e+07	3.07454e+07	9.58211e+07		8.19997	3.34664e+07	1.12296e+08		8.19996	3.45385e+07	1.10608e+08
8.22956	4.43555e+07	134480488		4.43555e+07	3.55151e+07	1.16131e+08		8.22957	3.85227e+07	1.1803e+08		8.22956	3.99539e+07	1.30217e+08
8.25917	4.77348e+07	1.43589e+08		4.77348e+07	4.01706e+07	1.28888e+08		8.25917	4.26411e+07	132567698		8.25916	4.46233e+07	1.48296e+08
8.28877	5.0638e+07	1.52499e+08		5.0638e+07	4.2869e+07	1.40776e+08		8.28877	4.43475e+07	1.30526e+08		8.28876	5.04175e+07	1.64335e+08
8.31837	5.34168e+07	1.69119e+08		5.34168e+07	4.56386e+07	1.4124e+08		8.31837	4.7241e+07	1.40467e+08		8.31836	5.4209e+07	1.66205e+08
8.34797	5.57629e+07	1.56941e+08		5.57629e+07	4.7765e+07	1.47819e+08		8.34797	4.98887e+07	1.43055e+08		8.34796	5.5359e+07	1.67687e+08
8.37757	5.90497e+07	1.80682e+08		5.90497e+07	5.05163e+07	1.55193e+08		8.37757	5.09874e+07	1.6e+08		8.37756	5.69571e+07	1.672e+08
8.40717	6.15925e+07	1.79591e+08		6.15925e+07	5.05285e+07	1.56209e+08		8.40717	5.37357e+07	1.52807e+08		8.40717	5.7395e+07	1.60087e+08
8.43677	6.15726e+07	1.71831e+08		6.15726e+07	5.1991e+07	1.56933e+08		8.43677	5.44679e+07	1.48976e+08		8.43677	5.81706e+07	1.72039e+08
8.46637	6.1903e+07	1.63407e+08		6.1903e+07	5.21807e+07	1.44073e+08		8.46637	5.49557e+07	1.51141e+08		8.46637	5.78788e+07	1.64963e+08
8.49597	6.03595e+07	1.69086e+08		6.03595e+07	5.16562e+07	1.41955e+08		8.49597	5.40977e+07	1.45902e+08		8.49597	5.76088e+07	1.65474e+08
8.52557	5.96718e+07	1.5614e+08		5.96718e+07	5.04414e+07	1.39039e+08		8.52557	5.23999e+07	1.42741e+08		8.52557	5.67365e+07	1.48694e+08
8.55517	5.80724e+07	1.44059e+08		5.80724e+07	4.93727e+07	132202618		8.55517	5.11801e+07	1.39661e+08		8.55517	5.55511e+07	1.54052e+08
8.58477	5.64986e+07	137702608		5.64986e+07	4.66562e+07	1.21594e+08		8.58477	5.05285e+07	1.29718e+08		8.58477	5.34274e+07	137438478
8.61437	5.2791e+07	1.29705e+08		5.2791e+07	4.45325e+07	1.12652e+08		8.61437	4.73119e+07	1.20481e+08		8.61437	4.97005e+07	1.25865e+08
8.64397	5.00438e+07	1.2926e+08		5.00438e+07	4.10427e+07	9.865e+07		8.64397	4.32202e+07	1.10484e+08		8.64397	4.66441e+07	1.13471e+08
8.67357	4.63303e+07	1.09985e+08		4.63303e+07	3.71193e+07	8.8336e+07		8.67357	39646808	1.06415e+08		8.67357	4.37783e+07	1.06865e+08
8.70317	4.23644e+07	9.00619e+07		4.23644e+07	3.49476e+07	7.92908e+07		8.70317	3.62861e+07	8.74959e+07		8.70317	4.03202e+07	9.10039e+07
8.73277	3.79818e+07	8.66238e+07		3.79818e+07	3.15947e+07	7.12285e+07		8.73277	3.28529e+07	7.4668e+07		8.73277	3.64193e+07	8.68123e+07
8.76237	3.42806e+07	7.53448e+07		3.42806e+07	2.84994e+07	6.22256e+07		8.76237	2.97036e+07	6.88334e+07		8.76237	3.37667e+07	7.18222e+07
8.79197	3.11604e+07	6.54145e+07		3.11604e+07	2.56854e+07	5.75159e+07		8.79197	2.67658e+07	5.55435e+07		8.79197	3.02582e+07	6.83877e+07
8.82157	2.7091e+07	5.22287e+07		2.7091e+07	2.27294e+07	4.96453e+07		8.82157	2.3737e+07	5.09596e+07		8.82157	2.77329e+07	6.0977e+07
8.85117	2.42863e+07	4.52746e+07		2.42863e+07	2.02574e+07	4.24692e+07		8.85117	2.11196e+07	4.44682e+07		8.85117	2.42743e+07	5.39314e+07
8.88077	2.13703e+07	4.04831e+07		2.13703e+07	1.76383e+07	3.75747e+07		8.88077	1.85714e+07	3.8899e+07		8.88077	2.16554e+07	4.67037e+07
8.91037	1.87973e+07	3.66213e+07		1.87973e+07	1.56994e+07	3.16876e+07		8.91037	1.60889e+07	33249917		8.91037	1.93978e+07	4.25362e+07
8.93997	1.65101e+07	3.20693e+07		1.65101e+07	1.37053e+07	2.6738e+07		8.93997	1.3984e+07	2.90793e+07		8.93997	1.75576e+07	3.49223e+07
8.96957	1.41182e+07	2.8247e+07		1.41182e+07	1.21487e+07	2.41786e+07		8.96957	1.23398e+07	2.52517e+07		8.96957	1.54067e+07	3.22368e+07
8.99917	1.24838e+07	2.41737e+07		1.24838e+07	1.06807e+07	2.18632e+07		8.99917	1.08958e+07	2.16461e+07		8.99917	1.35491e+07	2.93122e+07
9.02877	1.09245e+07	2.14218e+07		1.09245e+07	9.31226e+06	1.86644e+07		9.02877	9.49559e+06	1.86253e+07		9.02877	1.18335e+07	2.47122e+07
9.05837	9.42333e+06	1.89214e+07		9.42333e+06	8.06731e+06	1.50942e+07		9.05837	8.40841e+06	1.61484e+07		9.05837	1.03213e+07	2.14019e+07
9.08797	8.33236e+06	1.61373e+07		8.33236e+06	7.41396e+06	1.34872e+07		9.08797	7.44612e+06	1.39793e+07		9.08797	9.18376e+06	1.99e+07
9.11757	7.17472e+06	1.47614e+07		7.17472e+06	6.45953e+06	1.29572e+07		9.11758	6.59679e+06	1.18735e+07		9.11757	7.88138e+06	1.74083e+07
9.14717	6.62476e+06	1.30647e+07		6.62476e+06	5.67897e+06	1.10134e+07		9.14718	5.73561e+06	1.08451e+07		9.14717	7.19433e+06	1.51032e+07
9.17677	5.65739e+06	1.21013e+07		5.65739e+06	5.28863e+06	1.03739e+07		9.17678	5.30768e+06	9.57117e+06		9.17677	6.31418e+06	1.36372e+07
9.20637	5.37508e+06	1.0599e+07		5.37508e+06	4.73351e+06	8.64731e+06		9.20638	4.66774e+06	8.47993e+06		9.20637	5.58713e+06	1.16988e+07
9.23597	4.79219e+06	9.51562e+06		4.79219e+06	4.08663e+06	7.86729e+06		9.23598	4.17951e+06	7.80934e+06		9.23597	5.15907e+06	1.07965e+07
9.26557	4.19973e+06	8.38702e+06		4.19973e+06	3.65814e+06	7.27411e+06		9.26558	3.70116e+06	6.74195e+06		9.26557	4.6139e+06	9.38378e+06
9.29517	3.74695e+06	8.27099e+06		3.74695e+06	3.31764e+06	6.65172e+06		9.29518	3.29926e+06	6.41475e+06		9.29517	4.12861e+06	8.70659e+06
9.32477	3.34654e+06	7.3832e+06		3.34654e+06	3.22322e+06	6.13498e+06		9.32478	3.20042e+06	5.87051e+06		9.32477	3.70794e+06	7.63981e+06
9.35437	3.28901e+06	6.67205e+06		3.28901e+06	2.8637e+06	5.59088e+06		9.35438	2.92244e+06	5.32451e+06		9.35437	3.29864e+06	6.94124e+06
9.38397	3.01964e+06	6.46505e+06		3.01964e+06	2.603e+06	5.35694e+06		9.38398	2.60691e+06	5.03896e+06		9.38397	3.15055e+06	6.54683e+06
9.41357	2.72305e+06	5.95986e+06		2.72305e+06	2.41565e+06	4.70008e+06		9.41358	2.41802e+06	4.56569e+06		9.41357	2867093	6.06033e+06
9.44317	2.54406e+06	5.5408e+06		2.54406e+06	2.20919e+06	4.3736e+06		9.44318	2.26314e+06	4.4012e+06		9.44317	2.66233e+06	5.36914e+06
9.47277	2344857	5.00087e+06		2344857	2.01524e+06	4.18281e+06		9.47278	2.06058e+06	3.89991e+06		9.47277	2.42058e+06	5.04317e+06
9.50237	2.18291e+06	4.6823e+06		2.18291e+06	1.87251e+06	3.99903e+06		9.50238	1.9016e+06	3.84448e+06		9.50237	2.24016e+06	4.82398e+06
9.53197	2.05839e+06	4.21321e+06		2.05839e+06	1.75043e+06	3.7613e+06		9.53198	1.77213e+06	3.63914e+06		9.53197	2.02934e+06	4.30695e+06
9.56157	1.92463e+06	4.28328e+06		1.92463e+06	1.62095e+06	3.53774e+06		9.56158	1.6695e+06	3.3562e+06		9.56157	1.91287e+06	3.9142e+06
9.59117	1.79995e+06	3.93114e+06		1.79995e+06	1.51695e+06	3.31585e+06		9.59118	1.57971e+06	3.25844e+06		9.59117	1.77695e+06	3.71682e+06
9.62077	1.6949e+06	3.86855e+06		1.6949e+06	1.44161e+06	3.20883e+06		9.62078	1.45907e+06	3.1244e+06		9.62077	1.68758e+06	3.41109e+06
9.65037	1.595e+06	3.60951e+06		1.595e+06	1.34504e+06	2.94058e+06		9.65038	1.39515e+06	2.98034e+06		9.65037	1.58044e+06	3.25485e+06
9.67997	1.4974e+06	3.27986e+06		1.4974e+06	1.26772e+06	2.61844e+06		9.67998	1.30906e+06	2.52522e+06		9.67997	1.50749e+06	2.9437e+06
9.70957	1.44988e+06	3.16284e+06		1.44988e+06	1.21104e+06	2.53342e+06		9.70958	1.24747e+06	2.59583e+06		9.70957	1.41323e+06	2.86293e+06
9.73918	1.37047e+06	3.02388e+06		1.37047e+06	1.13341e+06	2.41874e+06		9.73918	1.18267e+06	2312892		9.73917	1.34636e+06	2.6947e+06
9.76878	1.27698e+06	2.98966e+06		1.27698e+06	1.09147e+06	2.21949e+06		9.76878	1.12066e+06	2.2506e+06		9.76877	1.2572e+06	2.53717e+06
9.79838	1.23331e+06	2.91044e+06		1.23331e+06	1.02798e+06	2.17972e+06		9.79838	1.09681e+06	1.97967e+06		9.79837	1.18746e+06	2.31021e+06
9.82798	1.17521e+06	2.84677e+06		1.17521e+06	979967	1.98787e+06		9.82798	1.0271e+06	1891977		9.82797	1.12742e+06	2.2338e+06
9.85758	1118881	2.97312e+06		1118881	937092	1.96576e+06		9.85758	959143	1.77826e+06		9.85757	1.05738e+06	1.97862e+06
9.88718	1.0781e+06	2.84521e+06		1.0781e+06	896984	1.78271e+06		9.88718	932022	1.72239e+06		9.88718	1.00873e+06	1.86968e+06
9.91678	1.02742e+06	2.67789e+06		1.02742e+06	853066	1.78408e+06		9.91678	875198	1.66708e+06		9.91678	964915	1.76062e+06
9.94638	988877	2.72885e+06		988877	805450	1.71712e+06		9.94638	833542	1.63063e+06		9.94638	907230	1.71255e+06
9.97598	934563	2.62102e+06		934563	766951	1.59994e+06		9.97598	812191	1.42132e+06		9.97598	875328	1.71538e+06
10.0056	925946	2.51938e+06		925946	733750	1.53391e+06		10.0056	781934	1.28854e+06		10.0056	845359	1.56191e+06
10.0352	867599	2.43088e+06		867599	701767	1.54586e+06		10.0352	740696	1.33672e+06		10.0352	814228	1.52262e+06
10.0648	849443	2.38159e+06		849443	680312	1.46475e+06		10.0648	731367	1.28422e+06		10.0648	776513	1.45857e+06
10.0944	819033	2.56979e+06		819033	655160	1.42992e+06		10.0944	687880	1.23627e+06		10.0944	756873	1.39384e+06
10.124	777299	2.54721e+06		777299	631653	1.41441e+06		10.124	678274	1.21757e+06		10.124	721484	1.45983e+06
10.1536	767991	2.40751e+06		767991	615205	1.35443e+06		10.1536	661433	1.32413e+06		10.1536	706564	1.32406e+06
10.1832	728236	2.30405e+06		728236	590439	1.35753e+06		10.1832	642739	1.20549e+06		10.1832	665855	1.32973e+06
10.2128	711409	2.36041e+06		711409	571319	1.32019e+06		10.2128	626692	1.13063e+06		10.2128	663794	1.23581e+06
10.2424	694047	2.30146e+06		694047	558832	1.34315e+06		10.2424	594808	1.49912e+06		10.2424	635536	1.29916e+06
10.272	673885	2.4705e+06		673885	532216	1.42668e+06		10.272	576777	1.19314e+06		10.272	601995	1.24908e+06
10.3016	665124	2.36173e+06		665124	511210	1.41571e+06		10.3016	557385	1.20713e+06		10.3016	590185	1.23779e+06
10.3312	634263	2.47934e+06		634263	486924	1.52722e+06		10.3312	541029	1.20204e+06		10.3312	563037	1.3149e+06
10.3608	621637	2.52186e+06		621637	477134	1.57705e+06		10.3608	522718	1.35137e+06		10.3608	550123	1.34244e+06
10.3904	606172	2.53193e+06		606172	463144	1.73225e+06		10.3904	507770	1.3839e+06		10.3904	537604	1.4576e+06
10.42	587142	2.68011e+06		587142	445860	1.77573e+06		10.42	493975	1.45848e+06		10.42	516531	1.41079e+06
10.4496	576098	2.98082e+06		576098	434466	1.93392e+06		10.4496	472004	1.5734e+06		10.4496	514152	1.48426e+06
10.4792	550600	3.01529e+06		550600	421898	2.08109e+06		10.4792	458600	1.64238e+06		10.4792	492489	1.57496e+06
10.5088	544488	3.15786e+06		544488	411031	2.22027e+06		10.5088	447392	1.63692e+06		10.5088	482258	1.56177e+06
10.5384	540901	3.36889e+06		540901	398563	2.3875e+06		10.5384	429022	1.66842e+06		10.5384	455266	1.68745e+06
10.568	516886	3.78447e+06		516886	392173	2.42339e+06		10.568	412869	1.85244e+06		10.568	450349	1763892
10.5976	508030	3.54084e+06		508030	372784	2.62873e+06		10.5976	402757	1.94218e+06		10.5976	435272	1.76074e+06
10.6272	502894	3.80044e+06		502894	365299	2.68034e+06		10.6272	389439	1.95664e+06		10.6272	421030	1.78456e+06
10.6568	482215	4.11353e+06		482215	361090	2.72292e+06		10.6568	369113	1.94115e+06		10.6568	408368	1.75906e+06
10.6864	481888	3.93528e+06		481888	351867	2.75556e+06		10.6864	368606	2.02563e+06		10.6864	392013	1.79415e+06
10.716	470024	3.81166e+06		470024	340367	2.6693e+06		10.716	356592	2.08611e+06		10.716	386396	1.80666e+06
10.7456	456443	3.58034e+06		456443	330113	2.69001e+06		10.7456	342258	2.05805e+06		10.7456	374762	1.73729e+06
10.7752	451837	3.53196e+06		451837	316723	2.64958e+06		10.7752	333469	2.00354e+06		10.7752	360884	1.677e+06
10.8048	439673	3.48167e+06		439673	315033	2.62194e+06		10.8048	322672	2.05381e+06		10.8048	360883	1.6557e+06
10.8344	432377	3.43572e+06		432377	301894	2.55123e+06		10.8344	320652	1.84884e+06		10.8344	355641	1.50211e+06
10.864	423368	3.0861e+06		423368	296268	2.35128e+06		10.864	307097	1.63863e+06		10.864	339833	1.49095e+06
10.8936	425605	3.01636e+06		425605	293180	2.24129e+06		10.8936	298493	1.59569e+06		10.8936	333550	1.38377e+06
10.9232	403381	2.90816e+06		403381	284123	2.0423e+06		10.9232	292829	1.47599e+06		10.9232	327360	1.35946e+06
10.9528	398896	2.64228e+06		398896	278615	1.99612e+06		10.9528	284348	1.49458e+06		10.9528	316437	1.25558e+06
10.9824	400321	2.43036e+06		400321	271772	1.92073e+06		10.9824	285399	1.43252e+06		10.9824	308128	1.11438e+06
11.012	392284	2.32455e+06		392284	264007	1.7965e+06		11.012	276394	1.29459e+06		11.012	303175	1.35406e+06
11.0416	388991	2.16402e+06		388991	265465	1.63642e+06		11.0416	270507	1.15366e+06		11.0416	298127	1.23265e+06
11.0712	384011	1.99006e+06		384011	257873	1.55923e+06		11.0712	266547	1.24246e+06		11.0712	289210	1.17108e+06
11.1008	384289	1.8474e+06		384289	252223	1.4095e+06		11.1008	259522	1.30925e+06		11.1008	282917	1.14262e+06
11.1304	376235	1.84277e+06		376235	244504	1.3246e+06		11.1304	254459	1.15707e+06		11.1304	276021	1.05013e+06
11.16	366738	1.75809e+06		366738	239728	1.19943e+06		11.16	251761	1.10579e+06		11.16	274319	1.0113e+06
11.1896	356311	1.64311e+06		356311	234333	1.17535e+06		11.1896	253572	1.01432e+06		11.1896	271756	956501
11.2192	356743	1.52363e+06		356743	233203	1.47747e+06		11.2192	245211	1.06719e+06		11.2192	270197	875664
11.2488	355835	1.54241e+06		355835	226279	1.37815e+06		11.2488	242165	971638		11.2488	264607	857561
11.2784	353286	1.43615e+06		353286	222690	1.38363e+06		11.2784	239148	1.02616e+06		11.2784	259400	829900
11.308	338122	1.52623e+06		338122	220814	1.36754e+06		11.308	228279	928615		11.308	255142	789829
11.3376	339610	1.39506e+06		339610	215069	1.31507e+06		11.3376	225474	958586		11.3376	246328	743255
11.3672	335485	1.49226e+06		335485	211186	1.32807e+06		11.3672	230094	931768		11.3672	237700	764213
11.3968	331353	1.34858e+06		331353	203876	1.28023e+06		11.3968	219612	905774		11.3968	233312	733803
11.4264	325936	1.5301e+06		325936	205441	1.33903e+06		11.4264	216335	946040		11.4264	229619	715785
11.456	322334	1.38645e+06		322334	202900	1.36351e+06		11.456	214203	908986		11.456	223331	667110
11.4856	313724	1.31658e+06		313724	198083	1.32257e+06		11.4856	214558	928937		11.4856	218706	658006
11.5152	322373	1.2733e+06		322373	196720	1.26504e+06		11.5152	209685	921969		11.5152	216624	663156
11.5448	323066	1.39512e+06		323066	191772	1.30428e+06		11.5448	203898	928680		11.5448	214542	628150
11.5744	315045	1.31545e+06		315045	191133	1.2838e+06		11.5744	201729	912455		11.5744	210127	588530
11.604	314214	1.29994e+06		314214	190300	1.24024e+06		11.604	200733	897256		11.604	211991	628213
11.6336	319024	1.20243e+06		319024	188886	1.19892e+06		11.6336	190093	831986		11.6336	206245	585038
11.6632	310489	1.2551e+06		310489	186657	1.22445e+06		11.6632	191188	815367		11.6632	207999	598445
11.6928	306376	1.23532e+06		306376	184520	1.11348e+06		11.6928	189198	846686		11.6928	200998	590977
11.7224	304330	1.25353e+06		304330	181932	1.11426e+06		11.7224	181298	813581		11.7224	195990	552988
11.752	297139	1.21302e+06		297139	177774	1.07345e+06		11.752	183032	819961		11.752	192877	548484
11.7816	293682	1.22574e+06		293682	179199	1.05985e+06		11.7816	179201	688118		11.7816	189614	542857
11.8112	293860	1.14777e+06		293860	175006	1.00423e+06		11.8112	175893	768132		11.8112	185620	545066
11.8408	287957	1.558e+06		287957	168603	1.01066e+06		11.8408	174077	697432		11.8408	186714	533982
11.8704	284295	1.19257e+06		284295	170665	979428		11.8704	173349	706521		11.8704	179866	581861
11.9	284534	1.08671e+06		284534	165673	964455		11.9	169693	652941		11.9	180870	544336
11.9296	275909	1.45737e+06		275909	161934	913891		11.9296	166713	652836		11.9296	176916	522638
11.9592	267323	1.52055e+06		267323	162693	898989		11.9592	165623	652542		11.9592	174696	507790
11.9888	269506	1.47383e+06		269506	158119	876347		11.9888	166826	585875		11.9888	171807	511261
12.0184	265106	1.47785e+06		265106	157748	903312		12.0184	163192	586878		12.0184	169219	517062
12.048	269489	1.50091e+06		269489	155984	889449		12.048	159928	598445		12.048	167478	492211
12.0776	259648	1.53142e+06		259648	152652	859354		12.0776	159484	595871		12.0776	165653	503509
12.1072	257938	1.59179e+06		257938	151691	821642		12.1072	152682	583763		12.1072	160395	482540
12.1368	250576	1.2063e+06		250576	145720	819621		12.1368	151772	588802		12.1368	158514	496176
12.1664	243597	1.14787e+06		243597	148685	842978		12.1664	149798	550361		12.1664	157967	484366
12.196	244987	1.55218e+06		244987	145789	809052		12.196	151396	552217		12.196	153572	496176
12.2256	242884	1.24449e+06		242884	143892	833243		12.2256	148187	583324		12.2256	157274	505857
12.2552	235933	1.21212e+06		235933	142105	821812		12.2552	142833	564421		12.2552	152202	481939
12.2848	230219	1.28016e+06		230219	139680	808797		12.2848	145631	598173		12.2848	152363	485092
12.3144	231037	1.37471e+06		231037	137526	825770		12.3144	143329	582216		12.3144	150317	499665
12.344	231589	1.27425e+06		231589	137038	831390		12.344	139019	640550		12.344	146708	523678
12.3736	227425	1309396		227425	134485	829474		12.3736	135969	629996		12.3736	145748	501140
12.4032	222152	1.31104e+06		222152	132325	832306		12.4032	135864	619072		12.4032	143114	498814
12.4328	218417	1.37239e+06		218417	131673	863109		12.4328	134479	621085		12.4328	141329	483411
12.4624	217048	1.45444e+06		217048	127491	903762		12.4624	132571	565006		12.4624	140492	487810
12.492	220140	1.48343e+06		220140	126671	918390		12.492	134423	640676		12.492	139343	506189
12.5216	213533	1.35654e+06		213533	127249	922119		12.5216	128981	627542		12.5216	135738	501327
12.5512	212844	1.45308e+06		212844	123219	881539		12.5512	130170	637318		12.5512	136614	504797
12.5808	208129	1.40414e+06		208129	123847	910549		12.5808	126419	622594		12.5808	132535	491941
12.6104	212488	1.49119e+06		212488	121880	888957		12.6104	125471	626095		12.6104	132113	523054
12.64	209235	1.40064e+06		209235	120961	879232		12.64	123745	622741		12.64	131349	520640
12.6696	201847	1.54429e+06		201847	118580	912477		12.6696	125175	648068		12.6696	131955	503550
12.6992	197995	1.41007e+06		197995	117389	954353		12.6992	120847	649664		12.6992	128917	520973
12.7288	204153	1.47558e+06		204153	117301	948209		12.7288	120974	646513		12.7288	126897	509099
12.7584	199095	1.536e+06		199095	115400	993923		12.7584	117511	671675		12.7584	126518	518851
12.788	198998	1.46085e+06		198998	113578	982744		12.788	117548	649874		12.788	124929	544086
12.8176	201764	1.63926e+06		201764	113923	1.00173e+06		12.8176	119354	636416		12.8176	123687	537627
12.8472	198990	1.58808e+06		198990	111969	1.00492e+06		12.8472	116936	654055		12.8472	119304	503841
12.8768	194447	1.48499e+06		194447	110534	1.05987e+06		12.8768	114226	713526		12.8768	119948	549214
12.9064	194929	1.52384e+06		194929	111703	1.09775e+06		12.9064	116950	712007		12.9064	118328	549235
12.936	198084	1.5461e+06		198084	108930	1.10029e+06		12.936	112552	674810		12.936	119184	560811
12.9656	193057	1.56663e+06		193057	109228	1.20916e+06		12.9656	112001	721422		12.9656	117548	559601
12.9952	192094	1.68248e+06		192094	108107	1.24213e+06		12.9952	113609	780260		12.9952	114680	585854
13.0248	188367	1.67366e+06		188367	105872	1.28706e+06		13.0248	109007	791973		13.0248	114797	566738
13.0544	189239	1.71516e+06		189239	106523	1.31385e+06		13.0544	111257	764467		13.0544	114289	596436
13.084	187376	1.72844e+06		187376	103977	1.34267e+06		13.084	109245	757138		13.084	111062	608975
13.1136	180770	1.66097e+06		180770	102131	1.41357e+06		13.1136	106389	902349		13.1136	108804	612221
13.1432	178421	1.73591e+06		178421	101997	1.57647e+06		13.1432	103615	793459		13.1432	108981	630143
13.1728	181113	1.68952e+06		181113	100827	1.17831e+06		13.1728	107356	916761		13.1728	108408	647837
13.2024	173715	1.86172e+06		173715	99395.1	1.5757e+06		13.2024	104863	916590		13.2024	105956	674053
13.232	174603	1.9849e+06		174603	96988.6	1.26483e+06		13.232	103733	957855		13.232	105410	654874
13.2616	170192	1.84595e+06		170192	96347.5	1.33254e+06		13.2616	98802.5	1.02106e+06		13.2616	105911	679778
13.2912	169599	1.84028e+06		169599	94215.6	1.38349e+06		13.2912	99278.8	938162		13.2912	102869	712724
13.3208	171851	1.93959e+06		171851	94427.6	1.41732e+06		13.3208	98294.4	1.07731e+06		13.3208	102360	745455
13.3504	166326	1.99423e+06		166326	93002.6	1.41806e+06		13.3504	96045.1	1.0542e+06		13.3504	102196	743361
13.38	163259	1.99576e+06		163259	92626.6	1.4744e+06		13.38	98357	1.15062e+06		13.38	101435	846217
13.4096	161970	2.04573e+06		161970	93520.9	1.54439e+06		13.4096	96858.1	1.15921e+06		13.4096	99775	862960
13.4392	161159	2.2751e+06		161159	90291	1.63794e+06		13.4392	94130.9	1.35267e+06		13.4392	101109	963874
13.4688	155553	2.27216e+06		155553	91133.9	1.70446e+06		13.4688	93408.9	1.41993e+06		13.4688	99239.3	978675
13.4984	160270	2.46261e+06		160270	90291.1	1.83666e+06		13.4984	96558.2	1.52004e+06		13.4984	97745.1	1.11844e+06
13.528	159646	2.43775e+06		159646	91853.3	1.93223e+06		13.528	91343.9	1.22939e+06		13.528	96556.5	1.21153e+06
13.5576	157274	2.63003e+06		157274	88472	1.95143e+06		13.5576	91397.6	1.28285e+06		13.5576	99182.9	1206931
13.5872	154480	2.68189e+06		154480	89184.9	1.9817e+06		13.5872	92291.7	1.38653e+06		13.5872	95628.2	1.30126e+06
13.6168	155023	2.76522e+06		155023	88278	2.13778e+06		13.6168	90605.7	1.51412e+06		13.6168	97724.1	1.30808e+06
13.6464	152991	2.8633e+06		152991	88648.4	2.18103e+06		13.6464	89755.8	1.49994e+06		13.6464	96431.1	1.38239e+06
13.676	152282	2.93883e+06		152282	86943.5	2.29451e+06		13.676	89899.9	1.49747e+06		13.676	94892.5	1.45122e+06
13.7056	149429	2.87746e+06		149429	87308.4	2.26378e+06		13.7056	89320.7	1.54601e+06		13.7056	95487.9	1.23933e+06
13.7352	148731	3.07219e+06		148731	87139.1	2.31879e+06		13.7352	88454.4	1.63219e+06		13.7352	94026.3	1.24011e+06
13.7648	149657	3.10673e+06		149657	85378.9	2.29761e+06		13.7648	89336	1.7159e+06		13.7648	95122.8	1.26103e+06
13.7944	147089	3.09276e+06		147089	86193.1	2.29722e+06		13.7944	87128.9	1.65187e+06		13.7944	93223.4	1.2962e+06
13.824	147208	3.38113e+06		147208	85846.9	2.41198e+06		13.824	86513	1.61715e+06		13.824	92230	1.22013e+06
13.8536	144760	3.24401e+06		144760	84528.1	2.30863e+06		13.8536	85851	1.65628e+06		13.8536	93207.7	1.23516e+06
13.8832	151204	3.26249e+06		151204	86922.8	2.39098e+06		13.8832	87394.9	1.55008e+06		13.8832	91169.6	1.22557e+06
13.9128	151372	3.56069e+06		151372	84361.5	2.39084e+06		13.9128	87714.9	1.49216e+06		13.9128	93645.2	1.27257e+06
13.9424	148078	3.45066e+06		148078	85715	2.41069e+06		13.9424	86311.4	1.68992e+06		13.9424	94120.7	1.23228e+06
13.972	149109	3.77493e+06		149109	85280	2.34986e+06		13.972	87354.9	1.51906e+06		13.972	91725.2	1.25718e+06
14.0016	148586	3.39325e+06		148586	86005.8	2.34368e+06		14.0016	86592.6	1.61101e+06		14.0016	91328.6	1.14776e+06
14.0312	147324	3.71913e+06		147324	83000.6	2.28127e+06		14.0312	85504.4	1.48578e+06		14.0312	92024.3	1.40571e+06
14.0608	149344	3.6412e+06		149344	80769.9	2.30564e+06		14.0608	85710.7	1.53677e+06		14.0608	91107.8	1.49029e+06
14.0904	146329	4.06665e+06		146329	82660.1	2.33256e+06		14.0904	86538.4	1.51265e+06		14.0904	94331.8	1.21405e+06
14.12	145748	3.84779e+06		145748	85331.4	2.15838e+06		14.12	84763.3	1.31908e+06		14.12	90239.5	1.13138e+06
14.1496	148717	3.86398e+06		148717	82268.5	2.12691e+06		14.1496	83320.5	1.40634e+06		14.1496	91302.6	1.49842e+06
14.1792	144374	3.71914e+06		144374	83565.7	2.19558e+06		14.1792	85849.5	1.28493e+06		14.1792	89663.2	1.2014e+06
14.2088	147178	3.74496e+06		147178	83003.6	2.15238e+06		14.2088	84919	1.42467e+06		14.2088	89337.9	1.17524e+06
14.2384	144986	3.7831e+06		144986	82588.7	2.0145e+06		14.2384	83381.4	1.35012e+06		14.2384	87865.6	1.42371e+06
14.268	147374	3.65994e+06		147374	82829.8	2.03432e+06		14.268	80665.7	1.36715e+06		14.268	90660.7	1.43172e+06
14.2976	142345	3.54575e+06		142345	82052.6	2.00297e+06		14.2976	82779.5	1.45282e+06		14.2976	90612.6	1.4066e+06
14.3272	145388	3.44806e+06		145388	83536	1.90956e+06		14.3272	81076.4	1.27398e+06		14.3272	89534.3	1.34712e+06
14.3568	141496	3.27389e+06		141496	82297.4	1.89243e+06		14.3568	79737.4	1.34648e+06		14.3568	89880	1.35619e+06
14.3864	144933	3.12156e+06		144933	81036.5	1.79401e+06		14.3864	79528.1	1.3568e+06		14.3864	89448.5	1.32745e+06
14.416	141966	3.27315e+06		141966	81496.7	1.81277e+06		14.416	78688.8	1.29889e+06		14.416	89629.3	1.46042e+06
14.4456	141755	3.06332e+06		141755	79722.6	1.73766e+06		14.4456	78786.2	1.26482e+06		14.4456	89558.9	1.2197e+06
14.4752	141798	2.88231e+06		141798	82814.9	1.76803e+06		14.4752	80444.2	1.29107e+06		14.4752	88219.7	1244316
14.5048	143014	2.89915e+06		143014	80234.4	1.74024e+06		14.5048	77577.3	1.41014e+06		14.5048	90731	1.28128e+06
14.5344	144084	2.85255e+06		144084	81752.7	1.77157e+06		14.5344	77638.1	1.34152e+06		14.5344	91217.6	1.31032e+06
14.564	144138	2.93909e+06		144138	80684.4	1.69878e+06		14.564	79065.8	1.46584e+06		14.564	92885.1	1.45078e+06
14.5936	146476	2.83214e+06		146476	83461.4	1.81694e+06		14.5936	82042.6	1.49266e+06		14.5936	95371.5	1.43454e+06
14.6232	149185	2.84032e+06		149185	83470.5	1.86109e+06		14.6232	81541.1	1.66149e+06		14.6232	96951.9	1.5749e+06
14.6528	152477	2.88436e+06		152477	84674.7	1.90148e+06		14.6528	82854.4	1.73648e+06		14.6528	99258.4	1.63441e+06
14.6824	155608	3.11356e+06		155608	86347.7	1.97968e+06		14.6824	84123	1.92674e+06		14.6824	99611.3	1.70052e+06
14.712	160201	3.11525e+06		160201	87534.7	2.01476e+06		14.712	85012.6	1.94619e+06		14.712	100535	1.88057e+06
14.7416	164928	3.07353e+06		164928	88322	2.14702e+06		14.7416	86662.7	1.98144e+06		14.7416	106117	1.92147e+06
14.7712	165739	3.1236e+06		165739	92411.8	2.23043e+06		14.7712	88801.3	2.10107e+06		14.7712	106787	2.07724e+06
14.8008	166048	2.96407e+06		166048	93899.9	2.21351e+06		14.8008	89484	2.25074e+06		14.8008	110167	2.19583e+06
14.8304	171648	3.07312e+06		171648	95351.7	2.357e+06		14.8304	91513.9	2.37767e+06		14.8304	112579	2.4116e+06
14.86	175028	3.1058e+06		175028	96532.4	2.42953e+06		14.86	94676.1	2.42264e+06		14.86	118143	2.62547e+06
14.8896	181328	3.08615e+06		181328	102034	2.46347e+06		14.8896	98728.4	2.61259e+06		14.8896	120206	2.79995e+06
14.9192	183710	3.13573e+06		183710	101869	2.50135e+06		14.9192	102327	2.85794e+06		14.9192	122724	2.8898e+06
14.9488	192964	3.12653e+06		192964	105489	2.71264e+06		14.9488	101810	2.68138e+06		14.9488	125960	3.28527e+06
14.9784	200201	3.3816e+06		200201	111110	2.6655e+06		14.9784	107519	2.98568e+06		14.9784	130891	3.35852e+06
15.008	214177	3.04439e+06		214177	112614	2.85644e+06		15.008	109267	3.24665e+06		15.008	131856	3.52982e+06
15.0376	220079	3.02293e+06		220079	115833	2.97083e+06		15.0376	112029	3.20304e+06		15.0376	134651	3.75275e+06
15.0672	229870	3.39593e+06		229870	119156	3.07078e+06		15.0672	121014	3.55238e+06		15.0672	141099	3.86698e+06
15.0968	238499	3.40568e+06		238499	123171	3.21359e+06		15.0968	123937	3.24645e+06		15.0968	140947	3.95268e+06
15.1264	253330	3.34671e+06		253330	128864	3.18151e+06		15.1264	126344	3.71204e+06		15.1264	146040	4.281e+06
15.156	259452	3.58089e+06		259452	132398	3.45897e+06		15.156	131091	4.23482e+06		15.156	149442	4.68538e+06
15.1856	272726	4017254		272726	138773	3.6148e+06		15.1856	136594	4.26179e+06		15.1856	155655	4.83498e+06
15.2152	286452	4.2845e+06		286452	142566	3.93605e+06		15.2152	144369	4219909		15.2152	165038	5.27303e+06
15.2448	296042	4.48847e+06		296042	145951	4.07264e+06		15.2448	147028	4.78031e+06		15.2448	167222	5.69594e+06
15.2744	303602	5.18612e+06		303602	152313	4.55644e+06		15.2744	153653	5.52261e+06		15.2744	173684	6.05381e+06
15.304	310223	5.41951e+06		310223	156642	4.68064e+06		15.304	156834	5.66963e+06		15.304	174249	6.75494e+06
15.3336	309129	6.68015e+06		309129	158324	5.21445e+06		15.3336	158773	6.53153e+06		15.3336	174250	7.10402e+06
15.3632	306292	7.32106e+06		306292	157576	5.96991e+06		15.3632	154496	6.4004e+06		15.3632	169089	8.30452e+06
15.3928	303343	7.57771e+06		303343	156769	6.30573e+06		15.3928	151465	7.06381e+06		15.3928	173810	8.38675e+06
15.4224	295842	8.38167e+06		295842	153715	6.91636e+06		15.4224	151745	6.96881e+06		15.4224	168805	9.29086e+06
15.452	291489	9.2541e+06		291489	150613	7.5568e+06		15.452	152626	8.25623e+06		15.452	170977	1.02341e+07
15.4816	283261	1.00277e+07		283261	147891	8.43714e+06		15.4816	150706	8.15602e+06		15.4816	170853	1.08251e+07
15.5112	286208	1.06327e+07		286208	147639	8.94337e+06		15.5112	153951	9.41302e+06		15.5112	167148	1.09681e+07
15.5408	285601	1.13262e+07		285601	150290	9.47305e+06		15.5408	151055	1.02045e+07		15.5408	172375	1.15357e+07
15.5704	287461	1.12165e+07		287461	153368	1.00222e+07		15.5704	157829	1.13676e+07		15.5704	175113	1.31557e+07
15.6	284199	1.15219e+07		284199	155066	1.04907e+07		15.6	156720	1.13348e+07		15.6	175074	1.36391e+07
15.6296	294955	1.25059e+07		294955	162932	1.07939e+07		15.6296	165761	1.14578e+07		15.6296	176323	1.34447e+07
15.6592	294659	1.2481e+07		294659	169166	1.07329e+07		15.6592	172287	1.11351e+07		15.6592	184107	1.32517e+07
15.6888	308465	1.22436e+07		308465	176053	1.13117e+07		15.6888	186101	1.15115e+07		15.6888	189192	1.39026e+07
15.7184	317398	1.11523e+07		317398	184849	1.0571e+07		15.7184	193969	1.11852e+07		15.7184	194487	1.38285e+07
15.748	329612	1.11134e+07		329612	191991	1.0157e+07		15.748	210673	1.13856e+07		15.748	203652	1.32613e+07
15.7776	330007	1.03437e+07		330007	206060	1.01475e+07		15.7776	221382	9.87195e+06		15.7776	206273	1.18506e+07
15.8072	345340	9.62302e+06		345340	216844	9.32464e+06		15.8072	238428	9.35271e+06		15.8072	215926	1.13066e+07
15.8368	349908	8.51489e+06		349908	224444	8.47812e+06		15.8368	242815	9.27061e+06		15.8368	221690	1.09191e+07
15.8664	350793	7.61799e+06		350793	235093	7.78553e+06		15.8664	257102	8718083		15.8664	228241	9.56636e+06
15.896	351226	7.12985e+06		351226	243269	7.3519e+06		15.896	268663	7.40999e+06		15.896	238211	8.56912e+06
15.9256	362540	6.12855e+06		362540	251202	6.6998e+06		15.9256	277430	7.13124e+06		15.9256	240921	8.65231e+06
15.9552	358740	5.28861e+06		358740	258215	5.94292e+06		15.9552	288099	6.37672e+06		15.9552	241321	7.53208e+06
15.9848	355818	5.27814e+06		355818	262516	5.48979e+06		15.9848	295191	5.92313e+06		15.9848	249142	7.23697e+06
16.0144	358514	4.73019e+06		358514	269646	4.87676e+06		16.0144	294423	4.97681e+06		16.0144	252952	6.27363e+06
16.044	359897	4.1645e+06		359897	271305	4.36661e+06		16.044	285307	4.84534e+06		16.044	253646	5.96125e+06
16.0736	355977	3.88189e+06		355977	267396	4.11645e+06		16.0736	292022	4.55345e+06		16.0736	251153	5.62047e+06
16.1032	353802	3.44524e+06		353802	266288	3879009		16.1032	299580	4.52627e+06		16.1032	249348	5.29037e+06
16.1328	352674	3.29801e+06		352674	265192	3.56834e+06		16.1328	293635	3.94433e+06		16.1328	251418	4.85085e+06
16.1624	343387	3.13129e+06		343387	268073	3.31406e+06		16.1624	289664	3.60386e+06		16.1624	244005	4.68503e+06
16.192	336711	3.21842e+06		336711	262719	3.29686e+06		16.192	289326	3.39426e+06		16.192	240413	4.73352e+06
16.2216	339781	3.15023e+06		339781	263752	3.28554e+06		16.2216	283473	3.64766e+06		16.2216	235661	4.51488e+06
16.2512	327405	3.33184e+06		327405	259887	3.10347e+06		16.2512	282015	3.52424e+06		16.2512	238134	4.62007e+06
16.2808	330314	3.41805e+06		330314	259444	3.04522e+06		16.2808	273443	3.40533e+06		16.2808	235138	4.57331e+06
16.3104	315038	3.42895e+06		315038	248287	3.23711e+06		16.3104	270229	3.76716e+06		16.3104	230013	4.65216e+06
16.34	310571	4.39137e+06		310571	240606	3.2003e+06		16.34	261168	3.70962e+06		16.34	221469	5.11783e+06
16.3696	291173	4.46281e+06		291173	225874	3.26596e+06		16.3696	253654	4.21248e+06		16.3696	213398	5.73609e+06
16.3992	274267	5.05616e+06		274267	213314	3.55673e+06		16.3992	238415	4.63278e+06		16.3992	202096	6.63968e+06
16.4288	256331	5.314e+06		256331	193655	3.79626e+06		16.4288	218067	4.78853e+06		16.4288	188720	7.02028e+06
16.4584	239023	5.91655e+06		239023	181261	4.09431e+06		16.4584	203990	5.5306e+06		16.4584	179153	8.17694e+06
16.488	225614	5.41746e+06		225614	162755	4.45769e+06		16.488	189261	6.11685e+06		16.488	162142	8.8785e+06
16.5176	206492	6.19194e+06		206492	149420	4.90305e+06		16.5176	169652	6.97161e+06		16.5176	152364	1.0429e+07
16.5472	195316	6.49154e+06		195316	132970	5.3384e+06		16.5472	156119	7.26261e+06		16.5472	139597	1.15366e+07
16.5768	183756	7.04419e+06		183756	123949	5.53286e+06		16.5768	144363	8.62087e+06		16.5768	132426	1.16032e+07
16.6064	171584	6.51635e+06		171584	112753	5.96944e+06		16.6064	131087	8.62481e+06		16.6064	122807	1.22596e+07
16.636	160536	6.86586e+06		160536	103834	6.06704e+06		16.636	123870	9.179e+06		16.636	116587	1.37555e+07
16.6656	157841	7.22436e+06		157841	97026.2	6.47694e+06		16.6656	116643	9.0934e+06		16.6656	115035	1.45489e+07
16.6952	159593	6.92385e+06		159593	93519.9	6.59661e+06		16.6952	110716	9.37062e+06		16.6952	108247	1.48393e+07
16.7248	159265	6.98393e+06		159265	89505.2	7.0038e+06		16.7248	105539	9.61889e+06		16.7248	107141	1.48196e+07
16.7544	173428	7.66287e+06		173428	88978.5	7.39972e+06		16.7544	107053	1.07986e+07		16.7544	104922	1.45542e+07
16.784	191997	8.27263e+06		191997	90301.6	7.05046e+06		16.784	103634	1.01406e+07		16.784	105596	1.4385e+07
16.8136	236113	8.32621e+06		236113	88847.7	7.49e+06		16.8136	101959	1.07418e+07		16.8136	106928	1.47316e+07
16.8432	291600	8.99506e+06		291600	95372.7	7.94096e+06		16.8432	109407	1.0488e+07		16.8432	109506	1.4249e+07
16.8728	361953	9.56071e+06		361953	102720	7.87988e+06		16.8728	114651	9.88166e+06		16.8728	115475	1.41318e+07
16.9024	453003	9.64902e+06		453003	117397	8.22491e+06		16.9024	117019	9.97638e+06		16.9024	120433	1.34793e+07
16.932	537874	1.02625e+07		537874	136951	8.42105e+06		16.932	121739	9.87532e+06		16.932	127731	1.33346e+07
16.9616	617859	1.01399e+07		617859	158216	8.74907e+06		16.9616	130468	1.00252e+07		16.9616	132171	1.29079e+07
16.9912	704745	1.04715e+07		704745	180990	8.59965e+06		16.9912	134150	9.43507e+06		16.9912	129597	1.16852e+07
17.0208	737114	1.02834e+07		737114	196035	8.35004e+06		17.0208	126956	9.92382e+06		17.0208	127072	1.16684e+07
17.0504	738109	1.02099e+07		738109	214086	8.29896e+06		17.0504	123960	8.97801e+06		17.0504	122467	1.08268e+07
17.08	724415	1.05527e+07		724415	226804	7.69057e+06		17.08	118388	8.70732e+06		17.08	113383	9.71553e+06
17.1096	695082	1.00713e+07		695082	223407	8.0295e+06		17.1096	107625	7.57384e+06		17.1096	102071	9.58518e+06
17.1392	636475	8.98507e+06		636475	218489	7.3218e+06		17.1392	92931.5	7.77323e+06		17.1392	91463.9	8.6831e+06
17.1688	590463	8.41166e+06		590463	208955	6.70915e+06		17.1688	86157.7	6.36616e+06		17.1688	81816.6	8.01967e+06
17.1984	527372	7.48504e+06		527372	194200	6.43508e+06		17.1984	76181.6	5.74263e+06		17.1984	74723.3	6.92809e+06
17.228	484322	6.83565e+06		484322	179455	5.7501e+06		17.228	67528.8	5.41988e+06		17.228	69403.2	6.10111e+06
17.2576	436238	6.15109e+06		436238	162339	5.30312e+06		17.2576	60337.3	4.64838e+06		17.2576	63442.9	5.63187e+06
17.2872	390726	5.71982e+06		390726	145366	4.72852e+06		17.2872	56501.8	4064084		17.2872	59205.7	4.71849e+06
17.3168	350350	5.23314e+06		350350	132445	4.2604e+06		17.3168	52375.3	3.74406e+06		17.3168	57481.9	4.24241e+06
17.3464	326635	4.71684e+06		326635	120364	3.89376e+06		17.3464	50272.6	3.47891e+06		17.3464	55605.1	3.69642e+06
17.376	300882	4.6105e+06		300882	109347	3.72154e+06		17.376	49230.9	3.17409e+06		17.376	55680.1	3.58298e+06
17.4056	272519	4.09297e+06		272519	101739	3.34663e+06		17.4056	48504.8	2.72337e+06		17.4056	56445.8	3.17883e+06
17.4352	268377	3.81187e+06		268377	96187.3	3.19154e+06		17.4352	48255.1	2.55337e+06		17.4352	56706.1	2.95532e+06
17.4648	250349	3.69405e+06		250349	91138.9	3.00822e+06		17.4648	50352.1	2.46214e+06		17.4648	62023.6	2.73159e+06
17.4944	244555	3.861e+06		244555	89900.5	2.84673e+06		17.4944	53636.9	2.31382e+06		17.4944	64057.8	2.74503e+06
17.524	235619	3.56836e+06		235619	87354.7	2.68667e+06		17.524	57793.2	2.38895e+06		17.524	68029.6	2.49044e+06
17.5536	225546	3.59501e+06		225546	85731.3	2.43361e+06		17.5536	63296	2.17807e+06		17.5536	72312.7	2411782
17.5832	215135	3.2974e+06		215135	85003.8	2.5531e+06		17.5832	67759.2	2.11711e+06		17.5832	74336.5	2.36519e+06
17.6128	203307	3.47026e+06		203307	82063.4	2.42732e+06		17.6128	69141.4	2.04628e+06		17.6128	75414.9	2.1839e+06
17.6424	187287	3.59668e+06		187287	76967.3	2.33321e+06		17.6424	70154.3	2.11417e+06		17.6424	77012.8	2.27728e+06
17.672	170036	3.68029e+06		170036	72838.9	2.39627e+06		17.672	67324.4	2.02605e+06		17.672	73300.8	2.29848e+06
17.7016	149954	4.13785e+06		149954	64113.7	2.48332e+06		17.7016	62296.5	2101062		17.7016	68972.2	2.35604e+06
17.7312	138840	4.01142e+06		138840	56887.2	2.515e+06		17.7312	57239	2.1853e+06		17.7312	65305.3	2.51967e+06
17.7608	124292	3.89048e+06		124292	50663.3	2.72931e+06		17.7608	51143.8	2.34936e+06		17.7608	60502.9	2.98768e+06
17.7904	116408	4.363e+06		116408	46403.5	2.87143e+06		17.7904	47354.3	2.66008e+06		17.7904	56181.4	3.45508e+06
17.82	106225	4.85878e+06		106225	41853.2	3.16151e+06		17.82	42898.9	3.04056e+06		17.82	54083.3	4.28593e+06
17.8496	98827.3	5.41231e+06		98827.3	38759.7	3.76418e+06		17.8496	41197.1	3.85181e+06		17.8496	52250.8	5.05248e+06
17.8792	91233.2	6.19387e+06		91233.2	36212.1	4.25803e+06		17.8792	38434.5	4.62962e+06		17.8792	50172.6	6.56376e+06
17.9088	87390.4	6.80223e+06		87390.4	35151.5	5.12382e+06		17.9088	37233.2	5.29068e+06		17.9088	49352	7.6782e+06
17.9384	86930.7	7.24418e+06		86930.7	33164.4	6.25198e+06		17.9384	36747.7	6.53921e+06		17.9384	52356.1	9.51941e+06
17.968	86243.6	8.60481e+06		86243.6	32513.7	7.37173e+06		17.968	36627.9	8.2214e+06		17.968	50603.6	1.11705e+07
17.9976	91338.7	1.03294e+07		91338.7	33454.6	8.58038e+06		17.9976	38774.2	9.10369e+06		17.9976	51410.1	1.33002e+07
18.0272	97141	1.18476e+07		97141	34135.3	9.90861e+06		18.0272	42043	1.17798e+07		18.0272	57021.8	1.5501e+07
18.0568	108711	1.27758e+07		108711	35361.3	1.15296e+07		18.0568	46797.8	1.26122e+07		18.0568	64122.9	1.79653e+07
18.0864	123464	1.39647e+07		123464	37928.7	1.28328e+07		18.0864	53817.8	1.51195e+07		18.0864	71215.9	1.92899e+07
18.116	139652	1.55506e+07		139652	41957.8	1.42689e+07		18.116	62574.6	1.64881e+07		18.116	81679.2	2.16098e+07
18.1456	155906	1.56692e+07		155906	49712.3	1.47598e+07		18.1456	76780.8	1.7662e+07		18.1456	97438.1	2.26899e+07
18.1752	179958	1.64552e+07		179958	57517.2	1.60122e+07		18.1752	90591.1	1.89432e+07		18.1752	119482	2.42184e+07
18.2048	219671	1.59061e+07		219671	70438.8	1.64242e+07		18.2048	114981	2.0644e+07		18.2048	148734	2.50037e+07
18.2344	259430	1.65891e+07		259430	90059.3	1.75259e+07		18.2344	147099	2.02102e+07		18.2344	192216	2.38456e+07
18.264	331951	1.58828e+07		331951	125921	17068091		18.264	189826	2.15667e+07		18.264	247175	2.52372e+07
18.2936	408830	1.65983e+07		408830	179131	1.68041e+07		18.2936	250930	1.99071e+07		18.2936	307439	2.35131e+07
18.3232	478152	1.65975e+07		478152	247279	1.67438e+07		18.3232	305550	1.91488e+07		18.3232	366464	2.20224e+07
18.3528	567722	1.50839e+07		567722	324478	1.62295e+07		18.3528	355022	1.92812e+07		18.3528	410234	2.16941e+07
18.3824	630905	1.59277e+07		630905	392378	1.55279e+07		18.3824	403878	1.81206e+07		18.3824	447259	2.02774e+07
18.412	703388	1.43414e+07		703388	447617	1.51266e+07		18.412	447062	1.68663e+07		18.412	476564	2.00493e+07
18.4416	770452	1.55332e+07		770452	492969	1.51212e+07		18.4416	485053	1.6673e+07		18.4416	488286	1.92966e+07
18.4712	814509	1.56461e+07		814509	544951	1.49974e+07		18.4712	514542	1.63027e+07		18.4712	516903	1.86211e+07
18.5008	872414	1.73676e+07		872414	579308	1.57899e+07		18.5008	527826	1.7299e+07		18.5008	538740	2.00598e+07
18.5304	908207	2.0468e+07		908207	606429	1.70299e+07		18.5304	566685	1.8412e+07		18.5304	548939	2.00672e+07
18.56	956780	2.31847e+07		956780	616101	1.84698e+07		18.56	584380	1.88661e+07		18.56	559003	2.29992e+07
18.5896	957801	2.7137e+07		957801	621320	2.09539e+07		18.5896	585162	2.1369e+07		18.5896	558843	2.67178e+07
18.6192	904839	3.21797e+07		904839	600922	2.57741e+07		18.6192	584816	2.67638e+07		18.6192	535460	2.97879e+07
18.6488	838153	3.55857e+07		838153	586726	2.84814e+07		18.6488	554611	3.1678e+07		18.6488	509167	3.47946e+07
18.6784	796450	4.08655e+07		796450	538677	3.31162e+07		18.6784	516496	3.27838e+07		18.6784	469051	3.96215e+07
18.708	748592	4.54659e+07		748592	487206	3.84605e+07		18.708	455475	3.67997e+07		18.708	436317	4.51159e+07
18.7376	673303	4.51501e+07		673303	442485	4.17018e+07		18.7376	416167	3.99784e+07		18.7376	393060	4.75393e+07
18.7672	637627	5.00369e+07		637627	399065	4.44163e+07		18.7672	371157	4.08727e+07		18.7672	353444	5.22596e+07
18.7968	588436	5.09551e+07		588436	359079	4.87581e+07		18.7968	327521	4.78308e+07		18.7968	327081	5.03519e+07
18.8264	540112	4.85963e+07		540112	322741	4.81861e+07		18.8264	297168	4.64865e+07		18.8264	293548	4.93326e+07
18.856	502403	4.89606e+07		502403	296892	4.57424e+07		18.856	273386	4.6998e+07		18.856	267446	4.91411e+07
18.8856	481968	4.25702e+07		481968	276331	4.53644e+07		18.8856	260133	4.32927e+07		18.8856	247980	4.54169e+07
18.9152	455655	3.96308e+07		455655	260796	4.24228e+07		18.9152	238899	3.93397e+07		18.9152	235579	4.2607e+07
18.9448	441104	33375097		441104	255197	3.89011e+07		18.9448	233414	3.86348e+07		18.9448	228022	3.83029e+07
18.9744	431096	2.96361e+07		431096	254462	3.31913e+07		18.9744	227997	3.30966e+07		18.9744	223683	3.23394e+07
19.004	419038	2.55268e+07		419038	250117	2.87623e+07		19.004	228992	2.82927e+07		19.004	220532	2.67909e+07
19.0336	404536	2.14993e+07		404536	252718	2.49082e+07		19.0336	227054	2.45645e+07		19.0336	218864	2.22493e+07
19.0632	407433	1.75709e+07		407433	256338	2.1008e+07		19.0632	234249	2.07626e+07		19.0632	216817	1.88121e+07
19.0928	397313	1.61402e+07		397313	262061	1.72613e+07		19.0928	239195	1.7395e+07		19.0928	214833	1.56562e+07
19.1224	393889	1.1702e+07		393889	259315	1.43896e+07		19.1224	231738	1.36092e+07		19.1224	219962	1.21754e+07
19.152	383901	9.3749e+06		383901	263662	1.19245e+07		19.152	240597	1.13365e+07		19.152	212540	1.01525e+07
19.1816	367010	7.46664e+06		367010	262641	9.77875e+06		19.1816	239771	8.78931e+06		19.1816	213487	7.68176e+06
19.2112	350335	6.42667e+06		350335	260917	7.62664e+06		19.2112	236716	7.23853e+06		19.2112	206748	6.44315e+06
19.2408	344219	5.11596e+06		344219	254837	6.41697e+06		19.2408	228196	5.77361e+06		19.2408	202626	5.21607e+06
19.2704	327482	4.17177e+06		327482	251707	5.29484e+06		19.2704	233124	4.78037e+06		19.2704	196333	4.22035e+06
19.3	324299	3.57398e+06		324299	242784	4.19933e+06		19.3	220646	4.20254e+06		19.3	185843	3.48492e+06
19.3296	309100	3.07473e+06		309100	240144	3.55308e+06		19.3296	218036	3.40127e+06		19.3296	180320	3.01095e+06
19.3592	294100	2.55385e+06		294100	236566	2.92857e+06		19.3592	211497	2.9662e+06		19.3592	176730	2.46098e+06
19.3888	293562	2.50174e+06		293562	231145	2.61683e+06		19.3888	211509	2.27957e+06		19.3888	172293	2.18011e+06
19.4184	289476	2.20518e+06		289476	222266	2.22719e+06		19.4184	202014	2.11508e+06		19.4184	169873	1.95937e+06
19.448	285127	2.0645e+06		285127	215974	2.04527e+06		19.448	199746	1.99446e+06		19.448	163842	1.81406e+06
19.4776	276430	1.89943e+06		276430	207154	1.87745e+06		19.4776	198601	1.7115e+06		19.4776	161258	1.72073e+06
19.5072	271494	1.94001e+06		271494	202658	1.73655e+06		19.5072	195122	1.59617e+06		19.5072	156844	1.62433e+06
19.5368	271567	1.85608e+06		271567	197172	1.61721e+06		19.5368	188422	1.53207e+06		19.5368	155945	1.65512e+06
19.5664	257994	2.00123e+06		257994	187472	1.62015e+06		19.5664	190570	1.55834e+06		19.5664	152280	1.68471e+06
19.596	251164	2.11343e+06		251164	186003	1.62778e+06		19.596	190690	1.50368e+06		19.596	153004	1.82482e+06
19.6256	249313	2.25539e+06		249313	180785	1.66816e+06		19.6256	184984	1.73934e+06		19.6256	153239	1.93833e+06
19.6552	246513	2.49393e+06		246513	173819	1.87129e+06		19.6552	183609	1822387		19.6552	153271	2.13558e+06
19.6848	243582	2.77566e+06		243582	172141	2.07448e+06		19.6848	182748	2.09184e+06		19.6848	150089	2.35499e+06
19.7144	247329	2.8803e+06		247329	168846	2269542		19.7144	183295	2.22847e+06		19.7144	150008	2.5338e+06
19.744	247021	3.35486e+06		247021	166678	2.51228e+06		19.744	183738	2.58617e+06		19.744	149153	2.80211e+06
19.7736	244292	3.56143e+06		244292	165298	2.76696e+06		19.7736	184876	2.6897e+06		19.7736	145886	3.06329e+06
19.8032	244463	4.18005e+06		244463	162923	3.06701e+06		19.8032	179738	3.04746e+06		19.8032	149361	3.22417e+06
19.8328	241850	4.02261e+06		241850	160790	3.33781e+06		19.8328	175368	3.35106e+06		19.8328	148657	3.53144e+06
19.8624	243096	4.54027e+06		243096	159650	3.71955e+06		19.8624	181185	3.4673e+06		19.8624	146878	3.61982e+06
19.892	235986	4.70039e+06		235986	155802	3.95484e+06		19.892	180444	3.53258e+06		19.892	149330	3.66877e+06
19.9216	243092	4.96189e+06		243092	152808	4.23286e+06		19.9216	172805	3.88551e+06		19.9216	151454	3955134
19.9512	241724	5.04077e+06		241724	151356	4.48505e+06		19.9512	174197	4.02767e+06		19.9512	150647	4.02802e+06
19.9808	240478	5.0966e+06		240478	148621	4.71749e+06		19.9808	178118	4154259		19.9808	148680	3.91448e+06
20.0104	239840	4.96121e+06		239840	144924	4.78111e+06		20.0104	176133	4.30745e+06		20.0104	148301	4.02357e+06
20.04	238362	5.47774e+06		238362	140503	4.79732e+06		20.04	172255	4.35841e+06		20.04	147338	3.90061e+06
20.0696	235612	5.17902e+06		235612	134800	4.75822e+06		20.0696	169677	4.25646e+06		20.0696	147003	3.8271e+06
20.0992	232678	5.42393e+06		232678	133327	4.74525e+06		20.0992	167189	4.03134e+06		20.0992	146907	3.65569e+06
20.1288	233778	4.85796e+06		233778	126533	4.62681e+06		20.1288	166508	3.81006e+06		20.1288	144477	3.41974e+06
20.1584	234124	4.63909e+06		234124	124974	4.57971e+06		20.1584	162529	3.70722e+06		20.1584	142707	3.26519e+06
20.188	230359	4.39834e+06		230359	121082	4.37312e+06		20.188	165427	3.71377e+06		20.188	142372	3.0085e+06
20.2176	229432	4.18654e+06		229432	119345	4.17102e+06		20.2177	158908	3.52009e+06		20.2176	141745	2.83511e+06
20.2472	228382	3.92011e+06		228382	117468	3.92421e+06		20.2473	154906	3.07169e+06		20.2472	140919	2.62156e+06
20.2768	220264	3.72729e+06		220264	114615	3.68697e+06		20.2769	152847	2.79143e+06		20.2768	136039	2.35475e+06
20.3064	217326	3.58744e+06		217326	112752	3.4487e+06		20.3065	147601	2.69421e+06		20.3064	134814	2.10475e+06
20.336	220326	3.13891e+06		220326	109847	3.16595e+06		20.3361	140886	2.43965e+06		20.336	133365	1.93234e+06
20.3656	212840	2.90239e+06		212840	104586	2.88934e+06		20.3657	141858	2.4123e+06		20.3656	130268	1.8196e+06
20.3952	210841	2.59627e+06		210841	102994	2.65259e+06		20.3953	137375	2.01811e+06		20.3952	131024	1.66371e+06
20.4248	207091	2.38548e+06		207091	100846	2.42446e+06		20.4249	135917	1.91478e+06		20.4248	128090	1.48233e+06
20.4544	204029	2.11551e+06		204029	98013.9	2.16648e+06		20.4545	130908	1.74191e+06		20.4544	125457	1.35391e+06
20.484	199995	1.92963e+06		199995	94174.7	1.9869e+06		20.4841	131085	1.62923e+06		20.484	124038	1.29199e+06
20.5136	200006	1.75781e+06		200006	91052.4	1.78389e+06		20.5137	125215	1.41421e+06		20.5136	125113	1.20726e+06
20.5432	198998	1.57751e+06		198998	88735.6	1.59607e+06		20.5433	124907	1.3534e+06		20.5432	118156	1.05922e+06
20.5728	193646	1.47439e+06		193646	87524.7	1.47853e+06		20.5729	123492	1.15247e+06		20.5728	116690	1.22846e+06
20.6024	194810	1.38608e+06		194810	85058.7	1.37126e+06		20.6025	119668	1.38239e+06		20.6024	116338	1.11783e+06
20.632	187518	1.18753e+06		187518	83066.1	1.23037e+06		20.6321	116067	1.24503e+06		20.632	113835	987029
20.6616	187939	1.46198e+06		187939	79031.2	1.14493e+06		20.6617	115892	1.15814e+06		20.6616	113002	986857
20.6912	180924	1.2684e+06		180924	78815.8	1.3023e+06		20.6913	113161	1.09589e+06		20.6912	108844	947715
20.7208	178049	1.18375e+06		178049	77282.4	1.20273e+06		20.7209	109028	1.0151e+06		20.7208	104684	903141
20.7504	174563	1.11255e+06		174563	75844.1	1.1261e+06		20.7505	107168	892165		20.7504	104314	869065
20.78	169222	1.01944e+06		169222	74827.2	1.05442e+06		20.7801	107244	861274		20.78	103003	817621
20.8096	167140	979493		167140	73339.7	936316		20.8097	104091	821195		20.8096	100670	767751
20.8393	163068	965530		163068	70959.8	924885		20.8393	100747	805121		20.8392	102165	780281
20.8689	157303	885194		157303	71225.5	831369		20.8689	100250	753179		20.8688	99202.2	707428
20.8985	155765	786879		155765	69202.8	825877		20.8985	100181	692458		20.8984	97099.7	716291
20.9281	153499	783336		153499	66061.1	800361		20.9281	96566.7	732155		20.928	96494.3	703188
20.9577	149597	759658		149597	64403.4	754111		20.9577	93858.5	680031		20.9576	93087.4	673905
20.9873	150225	739596		150225	62730.6	727294		20.9873	90722.6	675021		20.9873	92035.2	698317
21.0169	150737	722605		150737	60862.7	707386		21.0169	90436.3	659771		21.0169	90089.5	670076
21.0465	144485	713674		144485	60791.8	678262		21.0465	88405.9	608053		21.0465	86572.6	628549
21.0761	139623	689698		139623	58288.9	678325		21.0761	86145.7	619869		21.0761	85388.7	609812
21.1057	136247	667699		136247	59485.7	655484		21.1057	82397.6	602149		21.1057	84186.7	607278
21.1353	136372	627584		136372	57417.1	656829		21.1353	81426.1	584641		21.1353	81821.6	611949
21.1649	128846	612933		128846	55288.9	648173		21.1649	79296.2	597922		21.1649	81075.1	635954
21.1945	125271	600977		125271	52951.2	629996		21.1945	78059.4	585916		21.1945	79947.6	608619
21.2241	125664	629073		125664	53492.3	611278		21.2241	73079.5	572689		21.2241	79541.8	615468
21.2537	121713	613394		121713	51719.3	615301		21.2537	70128.8	561228		21.2537	78329.4	630520
21.2833	119092	565256		119092	51569	603719		21.2833	70869.6	574507		21.2833	75523.9	610964
21.3129	118073	579312		118073	51739.7	617082		21.3129	68791.1	550715		21.3129	74747.4	613206
21.3425	115352	580001		115352	49676.4	615217		21.3425	65820	545899		21.3425	74737.2	617647
21.3721	113008	619911		113008	48274.3	608409		21.3721	62569.8	528736		21.3721	70949.8	608514
21.4017	113493	612032		113493	48464.9	640634		21.4017	60642.7	570204		21.4017	70805.3	619324
21.4313	109228	613562		109228	48224.7	633520		21.4313	59576.3	581548		21.4313	69767.8	613897
21.4609	108552	633625		108552	45596.5	664502		21.4609	57446.6	586439		21.4609	66832.7	627941
21.4905	105423	639165		105423	45726.9	650651		21.4905	55284.2	580607		21.4905	64729.4	651534
21.5201	102382	643952		102382	44149.9	665722		21.5201	53626.6	594511		21.5201	61688.7	697432
21.5497	100529	639900		100529	44460	690709		21.5497	51864.6	594240		21.5497	58579.4	695366
21.5793	94241.7	665491		94241.7	42758.6	661664		21.5793	50637.9	595076		21.5793	57342.6	712218
21.6089	93330.8	672643		93330.8	41391.8	685379		21.6089	48365.3	613708		21.6089	54237.9	665343
21.6385	87702.6	637276		87702.6	39254.3	716861		21.6385	45591.7	642671		21.6385	51879.9	657649
21.6681	83221.6	682515		83221.6	37803.3	712576		21.6681	43839.7	653572		21.6681	50162.3	680852
21.6977	79157.1	696462		79157.1	36417.2	688476		21.6977	42473.7	679925		21.6977	46558.1	674158
21.7273	74888.4	694607		74888.4	34379.8	710276		21.7273	39469.4	662568		21.7273	44931.3	654958
21.7569	71562.5	681483		71562.5	32373.3	712598		21.7569	37247.6	624690		21.7569	44114.4	630688
21.7865	66739.1	721338		66739.1	29981.5	676641		21.7865	36222.1	577431		21.7865	41106.6	596855
21.8161	64414.6	629472		64414.6	29506.2	641873		21.8161	35585.9	556367		21.8161	40406.1	587589
21.8457	62747.2	664586		62747.2	28695.5	612598		21.8457	32428.5	584390		21.8457	39995.5	567114
21.8753	61969.8	625089		61969.8	26839.1	612493		21.8753	32438.2	539940		21.8753	40145.6	522971
21.9049	58209.4	589199		58209.4	26198.6	563566		21.9049	30851.9	483536		21.9049	39955.5	505878
21.9345	57653.5	556993		57653.5	25703.3	547525		21.9345	30536.9	489907		21.9345	39264.5	495989
21.9641	57883.3	529173		57883.3	25463.2	544795		21.9641	30671.5	487603		21.9641	39064.2	477417
21.9937	54133.2	552592		54133.2	24712.6	526841		21.9937	29460.9	449266		21.9937	38153.5	448893
22.0233	54263.9	500455		54263.9	24407.5	484636		22.0233	29210.8	429147		22.0233	37317.5	443473
22.0529	53747.5	443121		53747.5	24712.8	459616		22.0529	28284.8	434582		22.0529	38243.7	419790
22.0825	53613.1	447797		53613.1	24002.2	442232		22.0825	27789.7	396912		22.0825	37607.8	417313
22.1121	53482.1	440970		53482.1	23482	422268		22.1121	27269.3	350761		22.1121	37717.8	393924
22.1417	51720	406768		51720	23361.8	411348		22.1417	27489.7	355897		22.1417	37047.3	378437
22.1713	53411.5	399737		53411.5	23566.8	395779		22.1713	27214.2	344477		22.1713	36852.2	368149
22.2009	52565.3	373066		52565.3	23767.1	382616		22.2009	26854.1	348543		22.2009	36206.6	359288
22.2305	52606.2	411493		52606.2	23597	374650		22.2305	26469	323389		22.2305	35665.9	357829
22.2601	52075.2	355671		52075.2	23407	357562		22.2601	25788.3	336863		22.2601	36081.4	352980
22.2897	50638.9	360172		50638.9	23447	340044		22.2897	25828.3	312571		22.2897	37162.8	352158
22.3193	51028.4	342342		51028.4	23226.7	322897		22.3193	25793.4	308885		22.3193	36372	329417
22.3489	49942.2	310912		49942.2	23287	305855		22.3489	25283	305650		22.3489	36872.2	334729
22.3785	49166.9	322610		49166.9	22781.4	308619		22.3785	24917.8	296708		22.3785	37562.7	323902
22.4081	49417.1	299879		49417.1	22866.5	302355		22.4081	24992.9	289386		22.4081	36381.7	311956
22.4377	48629.8	311342		48629.8	22171	304156		22.4377	24187.4	278943		22.4377	37047.6	322467
22.4673	48625.3	283213		48625.3	23266.8	287260		22.4673	24127.1	263957		22.4673	36677.2	289693
22.4969	48995.6	310687		48995.6	22601.3	288957		22.4969	24937.7	285829		22.4969	35806.3	299920
22.5265	48835.8	285257		48835.8	22856.6	274041		22.5265	23927	250231		22.5265	36521.9	296626
22.5561	48540.4	283479		48540.4	22551.4	272122		22.5561	24552.8	258856		22.5561	35355.7	270305
22.5857	48490.4	291533		48490.4	23206.8	272122		22.5857	25088	247683		22.5857	35265.6	279393
22.6153	48000.1	272448		48000.1	22306.2	271672		22.6153	24577.7	259632		22.6153	36702.1	289080
22.6449	48234.8	276553		48234.8	22756.4	258571		22.6449	24607.7	261427		22.6449	35581	295910
22.6745	48230.5	272224		48230.5	22761.6	256511		22.6745	22616.3	240022		22.6745	35871.2	298999
22.7041	47568.9	263916		47568.9	22311.3	261162		22.7041	23116.8	246012		22.7041	36496.8	280373
22.7337	48085.8	279556		48085.8	22221.3	249905		22.7337	23166.7	257225		22.7337	36061.3	279352
22.7633	47469.4	289877		47469.4	22436.1	254492		22.7633	22981.6	240898		22.7633	36096.3	286770
22.7929	47544.5	280802		47544.5	22781.4	243608		22.7929	23156.8	264671		22.7929	36071.3	284399
22.8225	47073.3	278821		47073.3	22711.4	255981		22.8225	23391.8	247500		22.8225	36777.6	289734
22.8521	45837.5	300431		45837.5	22626.4	261243		22.8521	22916.7	250700		22.8521	35631.2	307513
22.8817	47634.6	306223		47634.6	22156.1	258224		22.8817	23236.7	257449		22.8817	35476	314537
22.9113	46774.2	303010		46774.2	22466.2	268998		22.9113	23316.7	278351		22.9113	35591.4	324640
22.9409	46593.3	315234		46593.3	22606.4	273265		22.9409	23031.5	274715		22.9409	35090.3	330381
22.9705	44840.9	339264		44840.9	22206.2	279944		22.9705	22746.5	277615		22.9705	35706.2	352507
23.0001	45572.5	353637		45572.5	22306.3	292413		23.0001	22791.4	304135		23.0001	35215.6	359720
23.0297	44710.5	362495		44710.5	22231.1	305998		23.0297	22891.5	292331		23.0297	35776.2	387929
23.0593	45311.1	372593		45311.1	21655.9	323061		23.0593	22856.6	296340		23.0593	37362.5	391864
23.0889	45706.9	376482		45706.9	21230.7	323492		23.0889	22326.2	316791		23.0889	35110.7	431895
23.1185	45141.1	438820		45141.1	21655.8	359596		23.1185	22746.3	386281		23.1185	35505.8	453384
23.1481	44691.1	450011		44691.1	21530.7	369548		23.1481	22131	362310		23.1481	35776.6	464981
23.1777	43910.1	490176		43910.1	21470.7	390174		23.1777	22746.5	394810		23.1777	35640.9	492854
23.2073	44985.9	525322		44985.9	20885.4	409904		23.2073	22036	406397		23.2073	35385.8	538419
23.2369	43744.8	527237		43744.8	20855.4	426709		23.2369	22421.2	441901		23.2369	34875.7	596959
23.2665	44585.5	591583		44585.5	20960.6	471239		23.2665	21445.8	458208		23.2665	35646	599177
23.2961	43579.8	612095		43579.8	21345.7	494453		23.2961	21070.5	478267		23.2961	35255.7	611132
23.3257	44330.7	656093		44330.7	21025.5	523345		23.3257	20850.3	513860		23.3257	35415.8	587652
23.3553	44340.4	699203		44340.4	20625.3	540481		23.3553	21810.9	586209		23.3553	34880.3	668141
23.3849	43995.3	733063		43995.3	21705.8	569515		23.3849	21445.8	569411		23.3849	35296.2	683842
23.4145	43203.5	711796		43203.5	21280.7	591562		23.4145	21420.7	594972		23.4145	34319.8	718635
23.4441	43624.7	804951		43624.7	20780.4	610357		23.4441	21605.8	644624		23.4441	35305.5	728435
23.4737	42833.4	818600		42833.4	21420.7	667362		23.4737	21936	671528		23.4737	35726	704348
23.5033	43469.1	821004		43469.1	20995.6	641054		23.5033	21165.7	693870		23.5033	35931.2	699266
23.5329	42998.7	832604		42998.7	21260.6	669908		23.5329	20930.5	655127		23.5329	34895.4	687254
23.5625	42172.6	891844		42172.6	20515.3	689044		23.5625	20685.4	673674		23.5625	34605.2	734141
23.5921	43509.6	831667		43509.6	20920.3	700847		23.5921	20650.3	628360		23.5921	34044.5	691784
23.6217	43699.7	858137		43699.7	20535.2	716460		23.6217	21070.5	648026		23.6217	35045.6	676557
23.6513	43939.8	896529		43939.8	20125.1	704833		23.6513	20620.1	656009		23.6513	33694.2	678178
23.6809	41827.4	853338		41827.4	20450.2	706626		23.6809	21025.5	632052		23.6809	33704.4	628968
23.7105	42103.3	856068		42103.3	20300.3	685822		23.7105	20720.3	633667		23.7105	33749.6	633646
23.7401	42188.1	801551		42188.1	20089.9	664292		23.7401	20025	630625		23.7401	34179.5	622845
23.7697	40866.8	769065		40866.8	20415.1	666037		23.7697	20275.1	592984		23.7697	34264.9	583199
23.7993	42969	740780		42969	20400.1	614756		23.7993	20890.4	544920		23.7993	34725.3	555407
23.8289	42323.4	703568		42323.4	20325.2	612933		23.8289	19979.9	565173		23.8289	35205.6	521639
23.8585	42518.9	706626		42518.9	20310	573441		23.8585	20780.3	545503		23.8585	34940.1	503945
23.8881	41271.8	618507		41271.8	19684.8	525655		23.8881	20275	475758		23.8881	35256	505566
23.9177	41702.2	620959		41702.2	19344.7	536169		23.9177	20660.2	470721		23.9177	35335.8	441363
23.9473	41317	604577		41317	20300.1	497796		23.9473	19759.8	456345		23.9473	34945.3	436153
23.9769	41823.1	571520		41823.1	19454.7	485424		23.9769	20985.6	420265		23.9769	34690.2	412999
24.0065	42258.5	509245		42258.5	20410.2	460735		24.0065	20635.3	378046		24.0065	34955.3	369198
24.0361	41137.2	484221		41137.2	19955	415228		24.0361	19954.9	376358		24.0361	34810.2	344005
24.0657	41647.4	434582		41647.4	19794.9	400685		24.0657	20445.2	316381		24.0657	34179.7	341994
24.0953	42413.1	423094		42413.1	20425.3	363728		24.0953	19699.8	312305		24.0953	34039.7	329027
24.1249	40741.3	399840		40741.3	19649.9	342568		24.1249	19599.7	305712		24.1249	33924.3	295685
24.1545	41051.5	391390		41051.5	19689.8	318880		24.1545	20220.1	291124		24.1545	33994.5	283193
24.1841	41347.5	368540		41347.5	19699.7	299163		24.1841	20065	281926		24.1841	33774.7	276186
24.2137	40656	325665		40656	20065	286054		24.2137	19454.8	249640		24.2137	34119.6	268141
24.2433	40300.9	322897		40300.9	19804.9	269835		24.2433	19634.8	244789		24.2433	34085	252066
24.2729	39304.7	303153		39304.7	19684.7	258143		24.2729	19834.8	237843		24.2729	33454	241061
24.3025	41277.2	297649		41277.2	19524.8	247011		24.3025	18879.5	232936		24.3025	33254	239371
24.3321	39735.8	287076		39735.8	19699.9	243547		24.3321	19779.9	194414		24.3321	35255.9	236682
24.3617	40351	268141		40351	18919.5	227766		24.3617	19104.5	207554		24.3617	33724.5	235053
24.3913	39755.3	274878		39755.3	20109.9	222436		24.3913	19429.5	198048		24.3913	33489.2	219120
24.4209	39535	259591		39535	19139.6	207859		24.4209	19549.8	182951		24.4209	34004.7	207168
24.4505	39024.7	246868		39024.7	18499.3	213326		24.4505	18739.3	191289		24.4505	33334	216843
24.4801	38919.6	243241		38919.6	19559.8	200221		24.4801	19054.4	181105		24.4801	33113.8	206233
24.5097	39330.3	233730		39330.3	19284.5	197926		24.5097	19109.5	182363		24.5097	33324	210419
24.5393	39609.7	237884		39609.7	18429.2	188103		24.5393	18414.1	166027		24.5393	34315	203308
24.5689	39995.6	210582		39995.6	18944.5	183052		24.5689	19279.6	177821		24.5689	33444.2	204649
24.5985	38308.8	226566		38308.8	18959.4	186095		24.5985	18824.4	162686		24.5985	32963.8	205664
24.6281	39079	237252		39079	18479.2	176138		24.6281	18349.1	167850		24.6281	33834.7	199429
24.6577	39334.8	224510		39334.8	19034.4	179240		24.6577	18139.1	164893		24.6577	33654.4	204567
24.6873	38198.9	222924		38198.9	18774.4	176361		24.6873	18894.4	161774		24.6873	32643.5	195734
24.7169	38349	225609		38349	18259	178246		24.7169	18354.1	168134		24.7169	32143.1	201947
24.7465	38498.8	225874		38498.8	18539.1	169917		24.7465	18429.3	166898		24.7465	34234.6	190558
24.7761	38879.8	218510		38879.8	18129.1	176929		24.7761	18809.3	155499		24.7761	31807.6	191776
24.8057	36922.5	225609		36922.5	18804.3	180801		24.8057	17894	164954		24.8057	32113	189746
24.8353	38043.7	223310		38043.7	18114	164549		24.8353	18194.1	159466		24.8353	32958.7	198231
24.8649	37608.1	219344		37608.1	18889.5	170849		24.8649	18154.1	164832		24.8649	31057.2	189868
24.8945	38499.1	214911		38499.1	18399.2	164711		24.8945	17623.8	150299		24.8945	32723.5	192892
24.9241	38744.2	206294		38744.2	18554.2	170727		24.9241	17623.8	159446		24.9241	31612.3	189645
24.9537	37563.1	204080		37563.1	18404.1	162827		24.9537	18034	157786		24.9537	32253.2	176442
24.9833	38013.9	218307		38013.9	18078.9	164549		24.9833	17943.9	150197		24.9833	31192.2	183762
25.0129	37222.4	219019		37222.4	18133.9	169714		25.0129	17748.9	160742		25.0129	32398.3	180193
25.0425	37357.7	202333		37357.7	18289.2	164650		25.0425	17263.5	159203		25.0425	32002.9	184715
25.0721	37128	194638		37128	17408.8	158798		25.0721	18269	147386		25.0721	32703.3	185587
25.1017	37338	185202		37338	17903.9	160337		25.1017	17568.8	144898		25.1017	32948.8	188103
25.1313	36947.1	196586		36947.1	18294	164184		25.1313	17979	143139		25.1313	33023.6	187048
25.1609	36542.2	214078		36542.2	17658.8	159365		25.1609	18144	155802		25.1609	33068.8	184654
25.1905	36992.4	200099		36992.4	17733.8	165784		25.1905	17448.8	151937		25.1905	32238.2	169329
25.2201	37628.2	192993		37628.2	17843.9	164063		25.2201	17053.6	148943		25.2201	32393.3	175915
25.2497	36552.3	192222		36552.3	18044.1	161187		25.2497	17258.6	138530		25.2497	32443.1	179929
25.2793	35631.2	194536		35631.2	17408.8	157563		25.2793	16998.5	147487		25.2793	32278.1	176199
25.3089	36732.2	186460		36732.2	17813.9	155276		25.3089	17438.7	154386		25.3089	31602.7	181146
25.3385	36321.7	189888		36321.7	18124	154528		25.3385	16688.4	151674		25.3385	32213	170930
25.3681	36471.7	188428		36471.7	17603.8	157442		25.3681	16908.6	149206		25.3681	32237.9	184938
25.3977	37808.9	193217		37808.9	18209	149307		25.3977	17343.7	137580		25.3977	31907.7	186054
25.4273	36301.7	183437		36301.7	17879	156895		25.4273	16683.5	148640		25.4273	32253.3	173422
25.4569	36742.1	197987		36742.1	16863.5	151816		25.4569	16893.5	145060		25.4569	31702.5	174962
25.4865	35806.3	189036		35806.3	17468.7	145930		25.4865	16323.2	151796		25.4865	32187.9	181267
25.5161	36161.7	193156		36161.7	16593.4	150117		25.5161	17108.5	142249		25.5161	31307.5	171355
25.5457	36847.1	187697		36847.1	17353.7	146010		25.5457	16618.4	147669		25.5457	31697.6	172733
25.5753	35806.5	189036		35806.5	17168.6	150177		25.5753	16623.3	147386		25.5753	31522.2	173726
25.6049	36562	190416		36562	17268.6	147285		25.6049	16888.5	146759		25.6049	30771.9	168114
25.6345	36697.2	171842		36697.2	17078.6	145970		25.6345	16648.4	145646		25.6345	31482.3	176442
25.6641	36196.7	181754		36196.7	16863.5	148417		25.6641	17183.7	142755		25.6641	30286.7	162787
25.6937	36517	166939		36517	17143.6	150036		25.6937	16188.2	147790		25.6937	31947.9	173402
25.7233	35331	188103		35331	16463.3	142674		25.7233	16638.5	148498		25.7233	31522.6	181389
25.7529	36547.3	174679		36547.3	17328.7	139561		25.7529	16913.5	136953		25.7529	31677.7	169653
25.7825	36101.6	171558		36101.6	16813.4	147608		25.7825	16238.4	146051		25.7825	31277.3	167546
25.8121	35376.1	176016		35376.1	17668.8	142957		25.8121	16888.5	132851		25.8121	31142.5	170849
25.8417	35256	177192		35256	17213.6	144413		25.8417	16413.2	132326		25.8417	31617.5	166858
25.8713	34700.4	158434		34700.4	17043.5	138227		25.8713	16583.3	133175		25.8713	30727	162038
25.9009	36592.1	167465		36592.1	16798.5	143038		25.9009	16683.4	127620		25.9009	30956.9	159082
25.9305	35576.4	167344		35576.4	16828.4	140592		25.9305	16028.1	137438		25.9305	30856.9	154467
25.9601	35495.9	166027		35495.9	16488.3	140066		25.9601	16143.1	128205		25.9601	30346.5	171456
25.9897	35160.9	173686		35160.9	16783.4	134609		25.9897	16613.2	130669		25.9897	30931.9	166655
26.0193	35030.7	179747		35030.7	16658.4	136024		26.0193	15988.1	139076		26.0193	30651.6	164690
26.0489	35325.8	167364		35325.8	17148.5	132811		26.0489	15638	124813		26.0489	30276.5	164690
26.0785	35311.2	160701		35311.2	16483.3	142553		26.0785	16063.2	133195		26.0785	30036.3	165338
26.1081	34145.2	177152		34145.2	16688.4	135498		26.1081	15462.9	123379		26.1081	30596.7	169511
26.1377	35711.3	156147		35711.3	16143.1	134670		26.1377	16218.3	126368		26.1377	30491.7	161248
26.1673	34895.6	164285		34895.6	16143.2	137742		26.1673	16053.2	127882		26.1673	30586.7	159041
26.1969	35571.3	161835		35571.3	17478.8	133377		26.1969	15948.1	132912		26.1969	30161.3	156126
26.2265	34895.6	173057		34895.6	16563.5	131962		26.2265	15818	129296		26.2265	31282.3	156754
26.2561	34209.7	169187		34209.7	16388.3	130427		26.2561	15833	132872		26.2561	29886.1	161754
26.2857	35436.1	168924		35436.1	16883.5	136145		26.2857	16333.2	116153		26.2857	29791.1	155135
26.3153	34730.5	153920		34730.5	16688.3	128326		26.3153	15647.9	111352		26.3153	29185.6	156349
26.3449	34850.6	158312		34850.6	17013.6	129862		26.3449	15152.8	119342		26.3449	29556.1	150117
26.3745	34059.5	145687		34059.5	16883.5	130144		26.3745	15713	123440		26.3745	29400.8	156045
26.4041	35406.2	155458		35406.2	16453.3	128831		26.4041	15122.8	116355		26.4041	28485.2	158252
26.4337	35330.7	155580		35330.7	15933.1	126287		26.4337	15372.8	124793		26.4337	29060.4	148984
26.4633	35040.5	150764		35040.5	16693.4	129478		26.4633	14882.7	125418		26.4633	30652.1	162807
26.4929	34505.1	166898		34505.1	16178.1	129761		26.4929	15152.8	124126		26.4929	29681.2	162544
26.5225	34765.2	157361		34765.2	15993.1	126287		26.5225	15497.9	124045		26.5225	29581.1	148256
26.5521	33184.1	156895		33184.1	16713.4	128387		26.5521	15277.8	127074		26.5521	29901.3	161572
26.5817	33619.1	151209		33619.1	16283.2	129155		26.5817	15092.8	120089		26.5817	29345.8	148397
26.6113	34545.2	150865		34545.2	16438.3	124793		26.6113	15437.9	123298		26.6113	28955.6	150380
26.6409	34374.9	150076		34374.9	16098.2	128165		26.6409	15192.8	117304		26.6409	28400.2	153050
26.6705	33659.3	153556		33659.3	15367.9	124368		26.6705	15473	119604		26.6705	29205.8	155519
26.7001	33729.5	151047		33729.5	15808.1	125358		26.7001	15142.8	121582		26.7001	29350.7	151958
26.7297	34325.1	152180		34325.1	16023.2	126650		26.7297	14727.6	122148		26.7297	28675	148579
26.7593	32598.2	156754		32598.2	15848	125479		26.7593	15602.9	120573		26.7593	28440	150562
26.7889	33388.9	145384		33388.9	15653	122592		26.7889	15648	117384		26.7889	28425.2	149570
26.8185	33819.4	143685		33819.4	15603	119645		26.8185	15177.8	119483		26.8185	28775.3	151148
26.8481	33564.2	146880		33564.2	16153.2	124045		26.8481	15372.8	118192		26.8481	28690.3	163070
26.8777	33034.2	148073		33034.2	16178.2	118676		26.8777	15007.7	124611		26.8777	28480	161106
26.9073	33934.8	145141		33934.8	15783	119423		26.9073	14957.7	115508		26.9073	28209.9	151007
26.9369	34550.4	149854		34550.4	15778.1	120977		26.9369	14017.4	110908		26.9369	28740.3	149004
26.9665	33484	146941		33484	15663	116375		26.9665	14607.6	112038		26.9665	28915.3	152828
26.9961	33174.1	153637		33174.1	16078.1	116053		26.9961	14537.6	104818		26.9961	28190.1	144534
27.0257	34129.9	147001		34129.9	16108.1	114378		27.0257	14907.6	119140		27.0257	28855.4	141137
27.0553	33064.1	142411		33064.1	15828	117949		27.0553	14652.5	117304		27.0553	28380.1	144878
27.0849	32323.1	144918		32323.1	15818	118979		27.0849	14312.5	118959		27.0849	28319.9	145121
27.1145	34059.5	143260		34059.5	15878	115730		27.1145	14462.5	118010		27.1145	27754.7	146213
27.1441	33919.7	128165		33919.7	15402.9	114842		27.1441	14787.7	123036		27.1441	28439.9	144999
27.1737	32583.6	134387		32583.6	15152.8	115266		27.1737	14682.6	115346		27.1737	27214.1	146294
27.2033	33319.4	152605		33319.4	15703	114560		27.2033	14492.6	115165		27.2033	28710.3	145869
27.2329	33359.1	132346		33359.1	15417.9	114196		27.2329	14247.4	117384		27.2329	27064.1	137762
27.2625	32528.8	134407		32528.8	15497.9	113894		27.2625	13857.3	113490		27.2625	28565.4	147103
27.2921	32473.3	130326		32473.3	15567.9	114600		27.2921	14157.4	119625		27.2921	28009.9	134205
27.3217	32027.8	136529		32027.8	15062.8	115024		27.3217	14372.5	119241		27.3217	27429.4	138752
27.3513	32708.8	135337		32708.8	15888.1	114136		27.3513	14272.5	106048		27.3513	27214.2	140228
27.3809	32908.9	135620		32908.9	15712.9	114701		27.3809	13487.2	111735		27.3809	27299.3	141602
27.4105	33869.3	138732		33869.3	15052.8	112663		27.4105	14137.4	104657		27.4105	27289.4	136206
27.4401	33244.1	136307		33244.1	15442.8	112542		27.4401	14007.4	110021		27.4401	26473.8	145505
27.4697	33394.3	135882		33394.3	15287.9	111211		27.4697	13592.2	112118		27.4697	27389.5	140410
27.4993	32473.6	134306		32473.6	15337.8	112118		27.4993	13852.3	112986		27.4993	26944.1	133680
27.5289	32258.2	129821		32258.2	15037.7	117021		27.5289	14432.5	109597		27.5289	27024	139197
27.5585	31597.6	129013		31597.6	15077.8	112764		27.5585	13547.2	108549		27.5585	26774.2	147143
27.5881	32693.7	135033		32693.7	15147.8	112098		27.5881	13932.4	105363		27.5881	27734.7	148296
27.6177	32007.9	140086		32007.9	14627.6	113430		27.6177	14342.4	107198		27.6177	26994.1	146253
27.6473	32093	133700		32093	15292.8	108085		27.6473	13637.2	108065		27.6473	27514.7	150076
27.6769	31852.6	128347		31852.6	15007.7	107823		27.6769	12902.1	112946		27.6769	26638.9	144110
27.7065	32263.1	123480		32263.1	15377.9	112946		27.7065	14132.4	112643		27.7065	26748.9	139379
27.7361	31597.5	134225		31597.5	15102.7	109073		27.7361	13762.2	99517.2		27.7361	27154.1	135397
27.7657	31597.7	127963		31597.7	15267.9	108367		27.7657	13517.2	102359		27.7657	26729	136185
27.7953	31217.3	128589		31217.3	15312.8	109375		27.7953	13942.4	106794		27.7953	26598.9	136771
27.8249	32098	133841		32098	15417.9	111997		27.8249	13787.3	103407		27.8249	25693.2	144696
27.8545	31672.5	126711		31672.5	14592.6	105282		27.8545	13557.2	108791		27.8545	27664.5	147467
27.8841	30622.1	129720		30622.1	14997.8	106149		27.8841	13557.2	109980		27.8841	26538.8	136771
27.9137	31257.4	127034		31257.4	15312.9	109093		27.9137	13172.1	105746		27.9137	27139.3	146294
27.9433	30912.2	129397		30912.2	14877.7	110142		27.9433	13087	101875		27.9433	27069.3	143624
27.9729	32298.3	131417		32298.3	14692.7	108327		27.9729	13132.1	111836		27.9729	27434.4	148417
28.0025	30907.2	120614		30907.2	14652.7	108649		28.0025	12962	113006		28.0025	27104.3	142896
28.0321	30782.1	136003		30782.1	15362.9	103992		28.0321	13622.3	107984		28.0321	27374.2	143442
28.0617	31232.2	121885		31232.2	14527.6	107742		28.0617	13192.1	97421.5		28.0617	26003.5	143867
28.0913	30862.1	124974		30862.1	14582.5	107883		28.0913	13112	111735		28.0913	26158.5	140814
28.1209	30857.1	124974		30857.1	14617.5	103327		28.1209	13117	109375		28.1209	26268.5	147366
28.1505	31442.6	123965		31442.6	14817.8	107339		28.1505	12956.9	99940.4		28.1505	25613.1	140248
28.1801	29921.4	127559		29921.4	14127.4	105181		28.1801	13102	108992		28.1801	25278	140369
28.2097	30902.3	124954		30902.3	13912.3	104193		28.2097	12817	103951		28.2097	25858.4	144332
28.2393	31497.6	123783		31497.6	14392.5	106653		28.2393	13357	100505		28.2393	24467.5	142977
28.2689	30026.5	122289		30026.5	13872.3	103185		28.2689	13462.2	108569		28.2689	25302.9	151634
28.2985	31327.5	126388		31327.5	14287.5	104314		28.2985	13237.1	111574		28.2985	25278	146375
28.3281	30816.9	124530		30816.9	14332.5	102379		28.3281	12601.9	105665		28.3281	26063.4	147871
28.3577	31327.4	126267		31327.4	14472.5	102319		28.3577	12977	100343		28.3577	25488.1	146597
28.3873	31397.6	119725		31397.6	14142.3	107681		28.3873	13227.1	101835		28.3873	25197.9	145950
28.4169	30496.8	126852		30496.8	14622.7	107843		28.4169	12972.1	103589		28.4169	25703.1	144251
28.4465	30492	121865		30492	14677.6	104052		28.4465	13147.1	101553		28.4465	25137.8	155641
28.4761	30376.9	125095		30376.9	14112.4	103347		28.4761	12867	103790		28.4761	25252.8	143907
28.5057	30586.7	120977		30586.7	14087.4	98167		28.5057	12431.8	106048		28.5057	24827.7	143907
28.5353	29571.1	123763		29571.1	13997.3	100283		28.5353	12426.9	90351		28.5353	24877.6	150339
28.5649	28840.6	125540		28840.6	14142.4	99295.5		28.5649	12887	95346.3		28.5649	25463.1	149388
28.5945	28615.4	123581		28615.4	14327.5	102984		28.5945	12646.9	92163.6		28.5945	24922.8	153961
28.6241	29566.1	111917		29566.1	14252.5	101311		28.6241	12496.9	99255.2		28.6241	25613.1	145202
28.6537	29150.8	117647		29150.8	13717.3	95084.4		28.6537	12606.9	98106.6		28.6537	25157.9	147325
28.6833	30151.6	122208		30151.6	13847.3	105786		28.6833	12776.9	102661		28.6833	24572.5	155904
28.7129	29951.3	115790		29951.3	13717.2	100444		28.7129	12101.7	103347		28.7129	25923.2	154447
28.7425	30071.3	124207		30071.3	14552.5	100424		28.7425	12016.7	101492		28.7425	25583.4	149874
28.7721	30116.5	114015		30116.5	13387.2	100948		28.7721	12201.8	95306		28.7721	25463	149975
28.8017	29245.8	118797		29245.8	13812.3	102379		28.8017	12406.8	102520		28.8017	24937.7	149186
28.8313	29470.9	124328		29470.9	13617.2	99476.9		28.8313	11636.6	97884.9		28.8313	25618.4	150137
28.8609	30306.6	117828		30306.6	14252.5	102117		28.8609	12566.9	98167		28.8609	25783.3	152261
28.8905	29906.3	122027		29906.3	13987.3	101492		28.8905	12056.8	97945.4		28.8905	25558.3	150521
28.9201	30056.7	119786		30056.7	13877.4	101613		28.9201	12371.8	100364		28.9201	26093.3	159426
28.9497	29691.4	115246		29691.4	14172.4	100867		28.9497	12481.9	104133		28.9497	24672.5	152646
28.9793	29185.7	120553		29185.7	14372.5	104536		28.9793	12371.8	102117		28.9793	24457.6	156430
29.0089	29931.4	118777		29931.4	14462.5	97502.1		29.0089	12091.7	97602.8		29.0089	25598.1	156531
29.0385	29471	111554		29471	14202.4	100021		29.0385	12016.7	98973.1		29.0385	25728.2	153819
29.0681	28605.2	123420		28605.2	14092.4	100021		29.0681	12101.7	99638.1		29.0681	25108	165582
29.0977	29110.7	117284		29110.7	13902.4	105705		29.0977	12201.8	95527.6		29.0977	24382.4	159993
29.1273	29320.8	126711		29320.8	14017.4	101795		29.1273	12151.8	98187.2		29.1273	25302.9	165075
29.1569	29861.5	112482		29861.5	13942.3	96776.7		29.1569	11771.7	100464		29.1569	24982.7	167222
29.1865	29511	120371		29511	13927.3	100827		29.1865	12071.7	98348.4		29.1865	24887.6	156329
29.2161	30587	110928		30587	13607.2	101291		29.2161	12021.8	101533		29.2161	25173	152767
29.2457	29961.7	119625		29961.7	13807.3	100646		29.2457	11891.6	91539.2		29.2457	25107.8	153657
29.2753	29956.4	124207		29956.4	14492.5	100747		29.2753	11426.5	94943.4		29.2753	23987.2	167870
29.3049	29816.4	117183		29816.4	14277.5	100122		29.3049	11756.7	96474.5		29.3049	24042.1	173625
29.3345	29851.6	122309		29851.6	14187.4	98267.8		29.3345	11811.6	91921.9		29.3345	24187.2	164285
29.3641	29791.4	118555		29791.4	13817.3	98146.9		29.3641	12031.7	94802.3		29.3641	24412.2	165966
29.3937	29205.9	121825		29205.9	13987.3	96514.8		29.3937	12341.8	95265.7		29.3937	24102.1	166615
29.4233	30141.4	115407		30141.4	14582.6	97623		29.4233	11976.7	97220		29.4233	24972.8	167161
29.4529	29591	120452		29591	13677.2	94198		29.4529	11956.8	95104.5		29.4529	25002.8	170504
29.4825	28820.6	122471		28820.6	14332.5	99114.1		29.4825	11676.6	100001		29.4825	24392.3	166959
29.5121	29555.9	118515		29555.9	13367.1	95950.7		29.5121	11766.7	102843		29.5121	24502.5	162017
29.5417	29506.1	120452		29506.1	13732.3	98348.4		29.5417	11601.6	95648.5		29.5417	24187.2	176321
29.5713	28980.3	119019		28980.3	13932.3	96212.6		29.5713	12136.7	92445.6		29.5713	23882.1	179057
29.6009	29215.4	119261		29215.4	13782.3	98932.8		29.6009	11806.6	97058.8		29.6009	24387.5	176625
29.6305	29846.3	109980		29846.3	13432.1	102561		29.6305	11906.6	100263		29.6305	24017.2	170302
29.6601	31022.2	117566		31022.2	13897.3	98509.6		29.6601	11871.7	93815.2		29.6601	24252.2	176726
29.6897	33329.2	119887		33329.2	13672.3	97078.9		29.6897	11701.6	105665		29.6897	24087.2	184593
29.7193	34560.2	121683		34560.2	13677.3	97784.2		29.7193	11846.7	88619.2		29.7193	24442.5	184472
29.7489	45295.8	125762		45295.8	13627.2	97884.9		29.7489	11556.6	97159.5		29.7489	23747	190944
29.7785	39379.2	117667		39379.2	13867.3	99355.9		29.7785	11636.6	95527.6		29.7785	23992	190436
29.8081	39455	110969		39455	13567.2	102460		29.8081	11631.6	86907.8		29.8081	24257.5	190112
29.8377	41572.7	123803		41572.7	13137	98046.1		29.8377	11286.6	99295.5		29.8377	23542	196952
29.8673	35281	115246		35281	13687.2	99879.9		29.8673	11846.7	100323		29.8673	23136.7	196546
29.8969	32408.3	120694		32408.3	13727.3	98066.3		29.8969	11061.5	93412.4		29.8969	23456.8	193663
29.9265	30897.2	115649		30897.2	13617.2	95668.6		29.9265	11301.5	101069		29.9265	23796.9	191512
29.9561	31002.3	117445		31002.3	13687.3	98912.6		29.9561	11656.6	92506		29.9561	23341.5	195998
29.9857	31493	119403		31493	13517.2	96353.6		29.9857	12021.8	97441.6		29.9857	24177.2	195977
30.0153	30141.5	110908		30141.5	13572.2	100263		30.0153	11351.5	92365		30.0153	23046.5	206863
30.0449	30742.1	123016		30742.1	13702.2	98167		30.0449	11331.5	95567.9		30.0449	24477.5	203552
30.0745	29781.2	120593		29781.2	13472.2	97320.7		30.0745	11186.5	93392.2		30.0745	24307.5	212106
30.1041	29010.5	116012		29010.5	13622.2	95124.7		30.1041	11211.5	94399.4		30.1041	23942.2	218307
30.1337	30326.4	116880		30326.4	13032	96877.5		30.1337	11966.6	94701.6		30.1337	23031.6	201033
30.1633	28880.4	114781		28880.4	12952	92788		30.1633	11126.5	93795.1		30.1633	24272.2	219059
30.1929	29110.7	116335		29110.7	13497.2	94621		30.1929	10736.4	96595.4		30.1929	22776.4	227013
30.2225	29355.8	117102		29355.8	12882	92586.6		30.2225	11441.6	85881		30.2225	22876.6	230758
30.2521	29055.8	108609		29055.8	13397.2	94117.4		30.2521	10776.4	96534.9		30.2521	23011.5	239696
30.2817	28295	111372		28295	13322.1	93835.4		30.2817	11466.6	91861.5		30.2817	22971.6	242508
30.3113	29025.7	108468		29025.7	13467.1	93613.8		30.3113	181656	87914.5		30.3113	22691.3	239432
30.3409	29551.1	112381		29551.1	13562.2	93150.5		30.3409	10846.3	98026		30.3409	23371.8	246827
30.3705	28755.2	114560		28755.2	13412.2	91962.2		30.3705	10756.4	89847.6		30.3705	23576.8	237823
30.4001	29236	111977		29236	13332.1	97361		30.4001	10761.4	90753.8		30.4001	22621.2	248865
30.4297	28084.8	113188		28084.8	13537.2	91700.3		30.4297	10986.4	94540.4		30.4297	22225.9	264998
30.4593	30821.9	113631		30821.9	12977	94923.2		30.4593	11091.4	89746.9		30.4593	23351.8	286177
30.4889	31182.3	121946		31182.3	12877	91921.9		30.4889	10956.4	89162.9		30.4889	22661.3	272530
30.5185	31687.9	117808		31687.9	13397.1	93916		30.5185	10901.4	93775		30.5185	21980.9	287015
30.5481	36896.7	110081		36896.7	13082	92304.6		30.5481	10696.4	92526.1		30.5481	22716.3	297772
30.5777	39009.8	110061		39009.8	13337.1	92667.1		30.5777	10881.4	90814.2		30.5777	22436.2	308926
30.6073	35150.5	117828		35150.5	13007	91720.5		30.6073	10986.4	90935		30.6073	21805.9	319188
30.6369	52213.5	118293		52213.5	13071.9	87914.5		30.6369	10651.3	88740		30.6369	22011	306653
30.6665	50119.5	115810		50119.5	12872	91861.5		30.6665	10926.4	94419.6		30.6665	21550.8	324209
30.6961	39629.8	113631		39629.8	13162	91398.2		30.6961	11146.5	95044.1		30.6961	21075.5	318143
30.7257	39420.2	107722		39420.2	13262.1	93815.2		30.7257	11021.4	91237.1		30.7257	21465.6	338689
30.7553	33689	114317		33689	12706.9	94782.2		30.7553	11246.5	91015.6		30.7553	21180.6	364715
30.7849	37572.6	110122		37572.6	12796.9	93190.8		30.7849	10531.2	85176.4		30.7849	20975.3	355137
30.8145	33144	118091		33144	12962.1	89082.3		30.8145	11016.4	89162.9		30.8145	20650.2	389762
30.8441	29490.9	116698		29490.9	12827	88699.8		30.8441	11111.4	88639.3		30.8441	20700.2	404892
30.8737	29220.4	103427		29220.4	12451.8	87109.1		30.8737	10676.3	79682		30.8737	20310	392647
30.9033	30927.2	115831		30927.2	12111.8	91720.5		30.9033	10036.1	85860.9		30.9033	19634.7	419501
30.9329	30686.8	108730		30686.8	12211.8	91156.6		30.9329	10176.2	83888.2		30.9329	19249.5	432846
30.9625	29505.9	116880		29505.9	11861.6	91237.1		30.9625	10236.2	82600		30.9625	19024.5	451708
30.9921	30551.6	108831		30551.6	12426.8	90371.1		30.9921	10051.2	94882.9		30.9921	19239.7	457960
31.0217	29070.6	110626		29070.6	12466.9	91398.2		31.0217	10306.2	90713.5		31.0217	19344.5	470617
31.0513	27909.8	113874		27909.8	12376.8	90733.6		31.0513	10036.2	86464.9		31.0513	19819.8	508247
31.0809	27944.6	113712		27944.6	11971.7	88417.9		31.0809	9891.13	89626		31.0809	19614.7	483889
31.1105	27324.3	116799		27324.3	11756.6	92123.3		31.1105	9731.09	85317.4		31.1105	19249.4	526862
31.1401	27735	117606		27735	11896.6	90975.3		31.1401	10301.2	84109.6		31.1401	18894.3	528402
31.1697	27029.4	111534		27029.4	12171.8	91680.2		31.1697	9646.07	88276.9		31.1697	19214.6	588133
31.1993	27889.7	115145		27889.7	11666.6	93613.8		31.1993	10096.2	90250.3		31.1993	19064.4	597148
31.2289	27184.3	108428		27184.3	12571.9	86847.4		31.2289	9736.11	90673.2		31.2289	19404.6	629388
31.2585	27164.2	103911		27164.2	12316.8	89666.3		31.2585	9456.05	82257.9		31.2585	19094.5	669340
31.2881	27669.6	110807		27669.6	12186.8	91760.8		31.2881	9726.07	92647		31.2881	18459.1	626619
31.3177	27469.4	113188		27469.4	11966.7	94097.3		31.3177	9776.16	88498.4		31.3177	18464.1	691446
31.3473	27884.8	107641		27884.8	12151.7	89666.3		31.3473	10111.2	92002.4		31.3473	18439	669066
31.3769	27269.4	110384		27269.4	12391.8	89324		31.3769	10016.2	87954.7		31.3769	18669.2	712197
31.4065	27879.9	109174		27879.9	12361.8	91156.6		31.4065	9761.09	80185		31.4065	17668.8	726470
31.4361	27254.6	109335		27254.6	12331.8	91076		31.4361	9836.16	86525.3		31.4361	18414.2	740992
31.4657	27844.9	111150		27844.9	12326.8	91559.4		31.4657	10166.2	81855.4		31.4657	18534.2	787749
31.4953	27549.4	111634		27549.4	12616.8	88136		31.4953	9426.06	85579.1		31.4953	17778.9	782699
31.5249	27344.5	108891		27344.5	12026.7	88538.7		31.5249	9691.1	87572.2		31.5249	18614.2	787473
31.5545	27969.8	114903		27969.8	12126.7	89404.5		31.5545	9906.13	86203.1		31.5545	17868.9	818600
31.5841	27559.5	111453		27559.5	12651.9	87229.9		31.5841	10021.2	86183		31.5841	17763.8	816133
31.6137	28254.8	108085		28254.8	12461.8	87048.7		31.6137	9826.14	81654.1		31.6137	17513.7	838120
31.6433	27004	118313		27004	11976.7	86827.2		31.6433	9801.12	89706.6		31.6433	17618.6	878099
31.6729	28500.3	114398		28500.3	12416.8	89303.9		31.6729	9856.13	91821.2		31.6729	17343.6	895972
31.7025	27179.3	115124		27179.3	12136.8	89142.7		31.7025	9801.14	87813.8		31.7025	16963.5	912198
31.7321	27744.6	114600		27744.6	12386.8	89585.8		31.7321	9561.06	84029.1		31.7321	17418.7	952956
31.7617	28130.1	108125		28130.1	12006.7	87089		31.7617	9771.13	83163.6		31.7617	17883.8	951947
31.7913	28150.1	108791		28150.1	12211.8	90995.4		31.7913	9861.1	94258.4		31.7913	17208.6	927415
31.8209	28035	116214		28035	12291.7	94137.6		31.8209	10371.3	85860.9		31.8209	16848.5	947694
31.8505	27404.5	108891		27404.5	12191.7	90169.8		31.8505	9966.18	84834.2		31.8505	17038.5	961058
31.8801	28755.5	111594		28755.5	11796.7	86585.6		31.8801	10206.2	90230.2		31.8801	17123.5	990066
31.9097	27779.9	113067		27779.9	12056.7	90411.4		31.9097	10111.2	85518.7		31.9097	17208.6	1.04608e+06
31.9393	27990	108387		27990	12491.8	86102.5		31.9393	9000.93	81553.5		31.9393	17108.5	1.06533e+06
31.9689	27759.6	113107		27759.6	12331.8	86666.2		31.9689	9881.13	83646.6		31.9689	17423.7	1.09736e+06
31.9985	27494.6	110222		27494.6	12096.7	83747.3		31.9985	9301	84814.1		31.9985	16873.5	1.11122e+06
32.0281	27919.8	108791		27919.8	12026.7	86263.5		32.0281	9911.16	90089.2		32.0281	17018.4	1.11083e+06
32.0577	26999.3	111413		26999.3	12216.7	89042.1		32.0577	10201.2	87250.1		32.0577	16613.4	1.17191e+06
32.0873	28510.3	117405		28510.3	12331.8	87491.7		32.0873	9956.15	80124.7		32.0873	16923.5	1.21453e+06
32.1169	27639.5	111816		27639.5	12201.8	86545.4		32.1169	10031.1	83123.3		32.1169	16473.2	1.14733e+06
32.1465	27609.8	120210		27609.8	12036.7	92284.4		32.1465	9290.98	84592.7		32.1465	16178.1	1.19702e+06
32.1761	27949.7	112340		27949.7	12256.8	88216.5		32.1761	9706.14	76241.6		32.1761	17133.5	1.25273e+06
32.2057	27959.6	118293		27959.6	12406.8	93251.2		32.2057	10016.1	79822.8		32.2057	16883.5	1.23292e+06
32.2353	28080.1	115730		28080.1	12516.8	86122.6		32.2353	9040.94	82841.5		32.2353	16788.4	1.26717e+06
32.2649	27134.1	110101		27134.1	11741.6	88961.5		32.2649	10036.1	84149.8		32.2649	16633.3	1.31114e+06
32.2945	27299.5	114338		27299.5	12016.7	90189.9		32.2945	9791.07	83928.4		32.2945	16883.4	1.3356e+06
32.3241	27629.5	114217		27629.5	12121.7	87471.5		32.3241	9931.1	84129.7		32.3241	17143.5	1.35955e+06
32.3537	27824.6	102944		27824.6	12416.8	88659.5		32.3537	9656.09	90330.9		32.3537	18048.9	1.37151e+06
32.3833	28380.2	113672		28380.2	12331.8	86706.4		32.3833	9991.14	81271.7		32.3833	17658.8	1.25295e+06
32.4129	28264.9	115992		28264.9	12656.9	87854.1		32.4129	9180.97	83485.6		32.4129	17683.8	1.34179e+06
32.4425	28990.6	115952		28990.6	12526.8	85579.1		32.4425	9756.13	83103.2		32.4425	17243.6	1.37343e+06
32.4721	32307.9	106915		32307.9	11941.7	91358		32.4721	9375.99	85498.5		32.4721	17203.6	1.34446e+06
32.5017	28680.2	114338		28680.2	12496.8	91921.9		32.5017	9701.07	84753.7		32.5017	17628.8	1.39701e+06
32.5313	32823.4	113954		32823.4	11766.6	90129.5		32.5313	9386	82821.4		32.5313	17908.8	1.44496e+06
32.5609	32483.5	110465		32483.5	12646.9	91337.8		32.5609	9341.02	79239.3		32.5609	18139	1.09419e+06
32.5905	31797.5	113369		31797.5	12856.9	90753.8		32.5905	9691.09	78977.7		32.5905	17388.7	1.36303e+06
32.6201	31893	115447		31893	12171.7	90834.3		32.6201	10486.2	79963.7		32.6201	17578.8	1.48073e+06
32.6497	30606.9	107883		30606.9	12401.9	91740.6		32.6497	9386.01	83062.9		32.6497	17688.8	1.21667e+06
32.6793	30411.5	111150		30411.5	12001.7	90089.2		32.6793	9991.14	89585.8		32.6793	18179	1.24317e+06
32.7089	30376.7	121744		30376.7	12241.8	89444.8		32.7089	9576.05	84552.4		32.7089	17043.5	1.15995e+06
32.7385	28960.6	116032		28960.6	12431.8	90129.5		32.7385	9911.15	81372.3		32.7385	18104	1.48901e+06
32.7681	28780.3	116880		28780.3	12356.8	89867.7		32.7681	9916.1	77911.4		32.7681	17763.8	1.3143e+06
32.7977	33023.9	111957		33023.9	12171.7	90431.6		32.7977	9165.94	93432.5		32.7977	17533.7	1.23992e+06
32.8273	33689.7	111796		33689.7	12451.8	94580.7		32.8273	9446.04	83868		32.8273	17593.7	1.2788e+06
32.8569	31007.7	115810		31007.7	11786.6	92888.7		32.8569	9846.11	90854.5		32.8569	17423.7	1.23936e+06
32.8865	31442.5	114983		31442.5	12491.8	94238.3		32.8865	9721.1	83646.6		32.8865	17518.7	1.28544e+06
32.9161	32733.8	122612		32733.8	12251.8	93090.1		32.9161	9070.94	84149.8		32.9161	16973.4	1.31732e+06
32.9457	29651	119887		29651	12636.9	93291.5		32.9457	9686.1	82237.7		32.9457	17243.5	1.29751e+06
32.9753	30366.8	117768		30366.8	12411.8	92304.6		32.9753	9746.06	87028.6		32.9753	17408.6	1265371
33.0049	30041.4	117384		30041.4	12636.9	88780.3		33.0049	9191.01	93936.1		33.0049	17063.5	1.27668e+06
33.0345	29045.7	117606		29045.7	12061.8	91579.5		33.0345	9746.16	83626.5		33.0345	16958.4	1.33997e+06
33.0641	29431.2	120533		29431.2	12211.8	92425.4		33.0641	9306	86787		33.0641	18369	1.36537e+06
33.0937	29430.7	109859		29430.7	12271.7	89887.8		33.0937	9406.01	89243.4		33.0937	17543.7	1.27407e+06
33.1233	28205.2	121482		28205.2	12001.7	90753.8		33.1233	9621.09	83264.2		33.1233	17523.6	1.26548e+06
33.1529	28405	117405		28405	12871.9	93916		33.1529	9871.13	88417.9		33.1529	18209	1.29436e+06
33.1825	27929.7	115891		27929.7	12171.8	92506		33.1825	9726.09	83062.9		33.1825	17994	1.26748e+06
33.2121	28960.7	120230		28960.7	12741.9	90310.7		33.2121	9220.99	88780.3		33.2121	17148.5	1.27049e+06
33.2417	28700.4	117869		28700.4	12376.8	86787		33.2417	9841.18	82398.7		33.2417	17688.7	1.33339e+06
33.2713	28154.8	117526		28154.8	11521.6	92365		33.2713	9786.11	86102.5		33.2713	17548.8	1259251
33.3009	28520.2	118293		28520.2	11931.7	92163.6		33.3009	9641.05	82660.4		33.3009	17043.6	1.33653e+06
33.3305	28325	118393		28325	12496.8	90814.2		33.3305	9451.02	85438.1		33.3305	17288.7	1.25297e+06
33.3601	28175.1	119382		28175.1	12376.8	92445.6		33.3601	9321	86263.5		33.3601	17263.5	1.349e+06
33.3897	28320	112482		28320	12371.8	91217		33.3897	9261.01	81976.1		33.3897	17383.6	1.29681e+06
33.4193	28860.6	117223		28860.6	12356.7	94721.8		33.4193	9330.99	80527.1		33.4193	17403.6	1.35391e+06
33.4489	28319.8	117021		28319.8	12271.8	94157.7		33.4489	9931.13	91358		33.4489	17783.8	1.32618e+06
33.4785	28715.2	122814		28715.2	12051.7	87129.2		33.4785	9776.13	87008.4		33.4785	17788.8	1.37193e+06
33.5081	27804.8	114963		27804.8	12181.7	92929		33.5081	9511.04	84008.9		33.5081	17828.9	1.38041e+06
33.5377	28190.1	119584		28190.1	12521.8	96051.4		33.5377	9871.09	84371.2		33.5377	17413.7	1.35295e+06
33.5673	28449.9	118656		28449.9	12326.7	95708.9		33.5673	10061.2	84451.8		33.5673	17588.8	1.34411e+06
33.5969	28415.1	124813		28415.1	12211.7	91438.5		33.5969	9931.09	81855.4		33.5969	17668.8	1.39537e+06
33.6265	27880	118232		27880	12236.7	95003.8		33.6265	9416.05	90834.3		33.6265	16953.5	1.35497e+06
33.6561	28175.2	119665		28175.2	12411.8	99073.8		33.6561	10131.2	86021.9		33.6561	16803.3	1.35361e+06
33.6857	27804.7	124328		27804.7	12236.8	93674.3		33.6857	9796.08	90008.6		33.6857	17613.7	1.31515e+06
33.7153	28440.3	128831		28440.3	12446.8	95809.6		33.7153	9606.04	79460.6		33.7153	17268.6	1.38794e+06
33.7449	27559.4	122531		27559.4	12616.8	96776.7		33.7449	9656.08	90371.1		33.7449	17308.6	1.41249e+06
33.7745	27955.1	124510		27955.1	12476.8	93613.8		33.7745	9361.04	83264.2		33.7745	17583.7	1.3974e+06
33.8041	28385.5	129761		28385.5	12521.8	95104.5		33.8041	9911.14	84351.1		33.8041	17128.5	1.37611e+06
33.8337	28084.9	122370		28084.9	11991.7	95104.5		33.8337	9601.05	91660.1		33.8337	16993.4	1.48159e+06
33.8633	27209.5	126751		27209.5	11961.7	93372.1		33.8633	9120.99	81593.7		33.8633	17038.4	1.42578e+06
33.8929	27539.6	130710		27539.6	12146.7	92546.3		33.8929	9826.1	92626.8		33.8929	17148.5	1.39708e+06
33.9225	27344.4	118959		27344.4	11826.6	92808.1		33.9225	9676.1	84592.7		33.9225	17123.6	1.41047e+06
33.9521	27414.5	116557		27414.5	12766.9	99557.5		33.9521	9306.02	87411.1		33.9521	17508.7	1.49373e+06
33.9817	28264.9	125560		28264.9	12011.7	94117.4		33.9817	9506.07	81593.7		33.9817	17913.8	1.40472e+06
34.0113	28510.1	120694		28510.1	11796.6	100847		34.0113	9175.94	83022.7		34.0113	17203.6	1.36651e+06
34.0409	28180	128427		28180	12481.8	97199.8		34.0409	9306	83988.8		34.0409	17553.7	1.38178e+06
34.0705	27159.4	128993		27159.4	11981.7	98650.6		34.0705	9120.94	88276.9		34.0705	17438.7	1.44613e+06
34.1001	27874.8	129720		27874.8	12341.7	101835		34.1001	8810.85	84170		34.1001	17523.6	1.42645e+06
34.1297	28175	129357		28175	11791.7	101593		34.1297	9180.94	91478.8		34.1297	17813.8	1.42009e+06
34.1593	27669.6	128811		27669.6	12201.7	98187.2		34.1593	9731.08	87813.8		34.1593	16908.4	1.38332e+06
34.1889	27584.5	125802		27584.5	12231.8	98328.2		34.1889	9140.94	82479.2		34.1889	17618.7	1.46592e+06
34.2185	27674.7	125540		27674.7	12126.7	97461.8		34.2185	9240.96	84874.5		34.2185	17138.6	1.40135e+06
34.2481	26969.3	129983		26969.3	12321.8	98126.7		34.2481	9411.03	83606.4		34.2481	17918.9	1.55008e+06
34.2777	26793.8	131700		26793.8	12151.7	98932.8		34.2777	9581.03	87592.3		34.2777	17688.7	1.54889e+06
34.3073	26849.1	136125		26849.1	12406.8	101573		34.3073	9290.99	96031.2		34.3073	17158.5	1.60043e+06
34.3369	26709.1	132427		26709.1	11146.5	100142		34.3369	9260.97	79219.2		34.3369	17598.8	1.5715e+06
34.3665	26528.7	144999		26528.7	12111.7	99174.6		34.3665	9130.99	80124.7		34.3665	17668.7	1.60149e+06
34.3961	26023.6	129619		26023.6	12241.8	103911		34.3961	9300.99	95205.2		34.3961	17528.7	1.49785e+06
34.4257	26879.1	144069		26879.1	12671.8	100948		34.4257	9671.03	86444.7		34.4257	17208.6	1.60677e+06
34.4553	27484.5	137802		27484.5	12071.7	99235		34.4553	9155.98	86867.5		34.4553	17593.7	1.52171e+06
34.4849	26989.1	139439		26989.1	11761.6	100545		34.4849	9571.11	80486.9		34.4849	16963.5	1.61175e+06
34.5145	26924	134205		26924	12056.7	104375		34.5145	9305.98	84149.8		34.5145	17363.5	1.64539e+06
34.5441	26999.1	142249		26999.1	11921.7	104677		34.5441	9125.92	79339.9		34.5441	17078.5	1.6151e+06
34.5737	27574.6	134124		27574.6	11916.6	103468		34.5737	9035.92	86485		34.5737	16938.5	1.57508e+06
34.6033	27334.5	139561		27334.5	12671.9	108246		34.6033	9380.99	88095.7		34.6033	17108.5	1.6469e+06
34.6329	28420.5	144554		28420.5	12831.8	102379		34.6329	9265.96	82680.5		34.6329	17753.7	1.74541e+06
34.6625	27874.7	146051		27874.7	12146.7	106028		34.6625	9361	84934.9		34.6625	17163.5	1.688e+06
34.6921	27204.2	144312		27204.2	12666.9	105968		34.6921	9751.12	89605.9		34.6921	16138.1	1.74177e+06
34.7217	27654.7	144170		27654.7	12271.7	102117		34.7217	9681.07	91015.6		34.7217	17333.7	1.71611e+06
34.7513	26268.5	156066		26268.5	11791.6	105242		34.7513	9631.05	91740.6		34.7513	16953.6	1.71604e+06
34.7809	27469.5	142775		27469.5	11901.6	105363		34.7809	9681.11	89444.8		34.7809	16988.5	1.74368e+06
34.8105	27024.3	147548		27024.3	12236.7	108085		34.8105	9300.95	90713.5		34.8105	16583.3	1.68118e+06
34.8401	27399.5	164731		27399.5	11716.7	109194		34.8401	9410.97	93875.7		34.8401	16908.5	1.79281e+06
34.8697	27794.7	151229		27794.7	12271.8	117324		34.8697	9646.08	86183		34.8697	16833.4	1.72538e+06
34.8993	26483.8	156389		26483.8	12071.7	108407		34.8993	9746.08	91760.8		34.8993	16513.3	1.67556e+06
34.9289	28220	157240		28220	12161.8	108488		34.9289	9491	103589		34.9289	17228.5	1.74312e+06
34.9585	27879.8	162908		27879.8	12111.7	112361		34.9585	8865.91	95729.1		34.9585	16558.3	1.82573e+06
34.9881	26854	150036		26854	12401.8	108286		34.9881	9601.07	92868.5		34.9881	16893.4	1.8294e+06
35.0177	27829.7	157118		27829.7	12041.6	113067		35.0178	9140.98	97623		35.0177	16783.4	1.8916e+06
35.0473	26984.1	161106		26984.1	12046.7	116497		35.0474	8760.86	96313.3		35.0473	16778.3	1.86434e+06
35.0769	26598.8	157806		26598.8	11691.6	120291		35.077	9311	84310.9		35.0769	16818.4	1.9086e+06
35.1065	27269.3	162443		27269.3	12036.6	118252		35.1066	9100.93	88780.3		35.1065	16188.1	1.94664e+06
35.1361	27014.1	168235		27014.1	12421.8	118615		35.1362	8995.93	89404.5		35.1361	16628.2	1.98798e+06
35.1657	27539.4	176685		27539.4	11851.7	119443		35.1658	9255.94	98469.3		35.1657	16753.3	1.90666e+06
35.1953	27179.4	175348		27179.4	12411.9	122733		35.1954	9421.01	97038.6		35.1953	16188.1	1.90183e+06
35.2249	27994.9	168417		27994.9	12531.8	122511		35.225	8790.88	99073.8		35.2249	17053.4	1.98999e+06
35.2545	27149.5	174091		27149.5	11916.6	127317		35.2546	9135.94	98469.3		35.2545	16713.3	2.01056e+06
35.2841	26453.6	170687		26453.6	12186.8	124671		35.2842	8955.92	106693		35.2841	16538.3	1.96033e+06
35.3137	26463.6	171963		26463.6	12301.7	126933		35.3138	8860.96	104718		35.3137	16413.2	1.93012e+06
35.3433	26628.7	182606		26628.7	11361.5	124146		35.3434	9145.93	102198		35.3433	16558.2	1.94635e+06
35.3729	26969	194759		26969	11646.6	124833		35.373	8550.83	95507.4		35.3729	16728.3	1.96592e+06
35.4025	25953.4	203145		25953.4	12186.8	129619		35.4026	8975.92	116799		35.4025	17058.5	1.98782e+06
35.4321	27054.1	189138		27054.1	11796.6	132003		35.4322	8905.91	99376.1		35.4321	16863.4	2.04389e+06
35.4617	27224.4	213000		27224.4	11901.6	131882		35.4618	9156.01	106351		35.4617	16183.1	1.97405e+06
35.4913	27084.1	206700		27084.1	11771.6	137762		35.4914	9455.98	102440		35.4913	16403.2	2.11091e+06
35.5209	27304.2	213346		27304.2	11856.6	135397		35.521	8490.82	100505		35.5209	16568.2	1.94436e+06
35.5505	26609.2	226708		26609.2	11676.6	141784		35.5506	9285.96	100364		35.5505	16563.3	2.06097e+06
35.5801	26428.7	209200		26428.7	11611.6	143119		35.5802	9245.97	106653		35.5801	15723	2.10172e+06
35.6097	26323.7	214911		26323.7	11691.6	149773		35.6098	8460.78	117142		35.6097	16543.2	1.9719e+06
35.6394	27159.1	237436		27159.1	12121.7	146375		35.6394	8960.88	103488		35.6393	17023.4	2.15445e+06
35.669	27119.2	239554		27119.2	11506.5	141360		35.669	8995.94	105040		35.6689	16363.2	2.14936e+06
35.6986	27194	243119		27194	11771.6	149914		35.6986	9180.94	98771.6		35.6985	16288.1	2.11866e+06
35.7282	26673.8	271754		26673.8	11961.7	151310		35.7282	9000.91	110384		35.7281	16293.1	2.14406e+06
35.7578	27659.7	246603		27659.7	11701.6	146759		35.7578	8985.91	111413		35.7577	16163.1	2.11208e+06
35.7874	26704.2	271244		26704.2	11426.5	149773		35.7874	8955.91	118737		35.7874	16248.2	2.10514e+06
35.817	26013.4	275471		26013.4	11431.5	154264		35.817	9140.95	101774		35.817	15893.1	2.15055e+06

## Sheet: Figure 2 Analysis
ZINC Protein stability	Zn8.4	Zn8.8	Zn9.5	Zn10.6	Zn13	Zn15.2	Zn16.1	Zn17.0	Zn17.6	Zn18.5	Zn19.2	total
	protein	protein	protein	filler	filler	real	real	real	real	real	real or tail
Zn Day 1 Y=22000	8.42079	8.80339	9.52928	10.8084	13.6298	15.2588	16.0601	17.0447	17.4483	18.535	19.1
	31628400	9.93861e+06	1.36788e+06	958769	437519	110099	320870	246642	139760	361419	385078	4.5895e+07
	0.49919	0.52849	1.05361	2.17742	2.85467	0.58814	0.91895	0.3665	0.61984	0.47922	1
	0.689146	0.216551	0.0298044	0.0208905	0.00953302	0.00239893	0.0069914	0.00537404	0.00304521	0.0078749	0.0083904	1
Zn Day 2 Y= 8700	8.42976	8.81079	9.44772	10.5206	12.6319	15.2445	16.1338	17.1201	17.5716	18.5748	19.3766
	26539700	7.47999e+06	1.45908e+06	539406	374886	98276.5	234033	79739.2	31787.6	265651	259665	3.73622e+07
	0.4937	0.51734	0.72876	1.30995	2.84094	0.81493	0.82083	0.37238	0.42321	0.42836	1
	0.710335	0.200202	0.0390524	0.0144372	0.0100338	0.00263037	0.0062639	0.00213422	0.000850794	0.00711016	0.00694993	1
Zn Day 3 Y=7800	8.4338	8.83769	9.53801	10.6441	12.8539	15.2059	16.1348	17.0283	17.6594	18.5435	19.2536
	28659300	7.56283e+06	1.20633e+06	611862	323046	99907.7	257781	47540.1	31133	201971	342751	3.93445e+07
	0.49864	0.5336	0.67917	1.39154	2.81056	0.91611	0.83658	0.42723	0.54282	0.40792	1.4119
	0.72842	0.192221	0.0306608	0.0155514	0.00821071	0.00253931	0.00655191	0.00120831	0.000791293	0.00513341	0.00871156	1
Zn Day 4 Y=9000	8.43288	8.85372	9.49454	10.297	12.5277	15.1928	16.1279	17.015	17.6417	18.5228	19.15
	30885800	9.08317e+06	1.0209e+06	772517	474485	96034.1	247088	30493.9	46606.4	239452	200000	4.30965e+07
	0.49628	0.52633	0.47246	1.5	3.91727	0.90601	1.02735	0.32597	0.81447	0.46402	1
	0.716665	0.210763	0.0236887	0.0179253	0.0110098	0.00222835	0.00573335	0.000707572	0.00108144	0.00555617	0.00464074	1
intensities
1	31628400	9.93861e+06	1.36788e+06	958769	437519	110099	320870	246642	139760	361419	385078	4.5895e+07
2	26539700	7.47999e+06	1.45908e+06	539406	374886	98276.5	234033	79739.2	31787.6	265651	259665	3.73622e+07
3	28659300	7.56283e+06	1.20633e+06	611862	323046	99907.7	257781	47540.1	31133	201971	342751	3.93445e+07
4	30885800	9.08317e+06	1.0209e+06	772517	474485	96034.1	247088	30493.9	46606.4	239452	200000	4.30965e+07
Average:	29428300	8.51615e+06	1.26355e+06	720639	402484	101079	264943	101104	62321.8	267123	296874	4.14246e+07
Stdev.p	1.99375e+06	1.04011e+06	166786	161303	58059.6	5386.11	33366.9	85867.1	45135.2	58958.3	71857	3.3019e+06
coefficient of variaton	0.0677493	0.122134	0.131998	0.223834	0.144253	0.0532859	0.12594	0.849296	0.724229	0.220716	0.242046	0.0797087
slope	-10820	-248348	-129368	-48630	5906	-4056	-19760	-68064	-28012	-42958	-47215	-641325
slope divided by average	-0.000367673	-0.029162	-0.102385	-0.0674818	0.0146739	-0.0401269	-0.074582	-0.673209	-0.449474	-0.160817	-0.159041	-0.0154818
SULFUR	S8.4	S8.7	S9.3	S10.6	S12	S14.1	S15.6	S16.9	S18.2	S18.8	S20.0	S21.6	S23.6	total
S day 1 Y=59,000	8.41291	8.83396	9.42586	10.6613	12.063	14.2	15.6569	16.9932	18.1962	18.8052	20.0128	21.5678	23.6199
	92639900	14092000	4.77662e+06	2.32101e+06	3.61696e+06	5.62811e+06	7.83535e+06	8.09433e+06	9.20277e+06	22168200	4.5692e+06	943739	845752	1.76734e+08
	0.49359	0.47611	0.92821	0.70336	2.69163	1.58414	0.6	0.7	0.54615	0.42936	0.8	1.29721	1.06221
	0.524177	0.0797357	0.0270272	0.0131328	0.0204655	0.0318451	0.0443341	0.0457995	0.0520713	0.125433	0.0258536	0.00533989	0.00478545	1
S day 2 Y = 51,000	8.32527	8.60193	8.97803	10.669	12	14.014	15.6553	16.9029	18.2104	18.826	20.0631	21.5903	23.6391
	49869000	34765000	8.6472e+06	2.8787e+06	1000000	4.10234e+06	6.14594e+06	7.88331e+06	7.48771e+06	22746000	3.98917e+06	927801	664647	1.51107e+08
	0.35097	0.35566	0.41712	1	2.6	1.5	0.57071	0.96327	0.41699	0.46437	0.86975	1.41196	1.02068
	0.330025	0.230069	0.0572257	0.0190508	0.00661783	0.0271486	0.0406728	0.0521704	0.0495524	0.150529	0.0263997	0.00614003	0.00439852	1
S day 3 Y=58000	8.39983	8.73781	9.28181	10.7943		14.2719	15.6712	16.8503	18.2384	18.8403	20.026	21.6	23.6621
	76655300	18031700	4.50221e+06	2.73195e+06		3.3472e+06	8.03321e+06	8.98205e+06	9.91618e+06	21105500	3.49156e+06	620432	620432	1.58038e+08
	0.48079	0.43965	0.7067	1.59643		1.5	0.74808	0.80991	0.47321	0.45082	0.86292	1.2	1
	0.485044	0.114097	0.0284882	0.0172867	0	0.0211798	0.0508309	0.0568349	0.0627456	0.133547	0.0220932	0.00392585	0.00392585	1
S day 4 Y=52000	8.41175	8.86055	9.47088	10.6402		14.162	15.6303	16.8012	18.2545	18.829	19.95	21.5527	23.5167
	90669700	17635600	2.81813e+06	1.99995e+06		2.81551e+06	10128900	11168500	14780200	19862300	3.00914e+06	613375	769608	1.76271e+08
	0.48929	0.48918	0.55737	1.05839		1.80764	0.74845	0.69664	0.59701	0.39163	0.7	1.09599	1.20311
	0.514377	0.100048	0.0159875	0.0113459	0	0.0159726	0.0574621	0.0633599	0.0838493	0.112681	0.0170711	0.00347973	0.00436605	1
average														1.65537e+08
stdev.p									1	1.76734e+08				1.12367e+07
coefficient of variation									2	1.51107e+08				0.0678804
									3	1.58038e+08
Sulfur factor:									4	1.76271e+08			1	1.06764
										554175			2	0.912826
													3	0.954695
													4	1.06484
normalized Zn intensities	Zn8.4	Zn8.8	Zn9.5	Zn10.5	Zn12.8	Zn15.2	Zn16.1	Zn17.0	Zn17.6	Zn18.5	Zn19.2	total
1	2.96246e+07	9.30897e+06	1.28122e+06	898028	409800	103124	300542	231016	130906	338522	360682	4.29875e+07
2	2.90742e+07	8.19432e+06	1.59843e+06	590918	410688	107662	256383	87354.2	34823.2	291021	284463	4.09303e+07
3	3.00193e+07	7.92172e+06	1.26358e+06	640898	338376	104649	270014	49796.1	32610.4	211556	359017	4.12115e+07
4	2.90051e+07	8.53007e+06	958735	725477	445593	90186.4	232042	28637	43768.4	224871	187822	4.04723e+07
Average	2.94308e+07	8.48877e+06	1.27549e+06	713830	401114	101405	264745	99201	60527	266492	297996	4.14004e+07
stdev.p	416028	520259	226272	116716	38992.2	6679.87	24741.8	78955.3	40847.4	51332.9	70665.8	953523
coefficient of variation	0.0141358	0.0612879	0.1774	0.163507	0.0972096	0.065873	0.0934551	0.795913	0.674863	0.192624	0.237137	0.0230317
sum of proteins (and complexes)			1	4.11129e+07						1	1.46479e+06	4.29875e+07
			2	3.94579e+07						2	1.06171e+06	4.09303e+07
			3	3.98455e+07						3	1.02764e+06	4.12115e+07
			4	3.92194e+07						4	807326	4.04723e+07
slope				-529283							-200646	-726423
percent of total change				0.728615							0.276211
												-0.0175463

## Sheet: Figure 3 Data
Elution Volume_Cyt0,0	Total Zn_Cyt0.0	S32_Cyt0.0		Elution Volume_Cyt0.5	Total Zn_Backcalculated_Cyt0.5	S32_Backcalculated_Cyt0.5		Elution Volume_Cyt0.10	Total Zn_Backcalculated_Cyt0.10	S32_Backcalculated_Cyt0.10		Elution Volume_Cyt0.20	Total Zn_Backcalculated_Cyt0.20	S32_Backcalculated_Cyt0.20		Elution Volume_Cyt0.50	Total Zn_Backcalculated_Cyt0.50	S32_Backcalculated_Cyt0.50
0.0303129	22791.4	114116		0.030306	20391.9	102996		0.0303083	19450.9	106668		0.0303071	18875	97169.8		0.0303445	19160.5	101203
0.0599131	22981.5	110586		0.0599062	20978	107903		0.0599085	19430.3	105537		0.0599073	18802.2	99160.1		0.0599447	19562.3	105612
0.0895133	22901.5	101855		0.0895064	22427.7	103403		0.0895087	19129.3	94212.3		0.0895075	19067.4	102031		0.0895449	19820.8	106809
0.119113	23396.8	100001		0.119107	21544	104177		0.119109	19144.5	99164.4		0.119108	19244.3	103414		0.119145	20932.4	106366
0.148714	23186.7	102238		0.148707	20497.9	105683		0.148709	19486.5	103707		0.148708	19925.9	102785		0.148745	20849.8	108250
0.178314	24827.6	110283		0.178307	21862.1	102813		0.178309	20022.3	106750		0.178308	20399.4	98112.6		0.178345	21246.1	109447
0.207914	24512.4	112804		0.207907	22337.1	103260		0.207909	20124.4	105311		0.207908	20674.9	94928.5		0.207946	20976.5	113859
0.237514	23817	107540		0.237507	21645	116418		0.23751	19848.8	100336		0.237509	20196.4	99704.9		0.237546	20629.8	102421
0.267114	23742	106593		0.267108	21341.7	107883		0.26711	19313.1	104180		0.267109	19098.5	100103		0.267146	21229.6	106388
0.296715	24437.5	103669		0.296708	20882	111304		0.29671	19384.4	97417.6		0.296709	19728.2	107082		0.296746	20316.1	118073
0.326315	22796.3	105242		0.326308	21023.5	106050		0.32631	19721.2	102946		0.326309	19993.5	104357		0.326346	20497.6	113925
0.355915	23511.9	111594		0.355908	21084	104910		0.355911	19818.1	101138		0.355909	19447.2	107648		0.355947	20217.1	109447
0.385515	22926.4	114923		0.385508	22023.8	100431		0.385511	18986.5	113929		0.38551	20191.2	98405.9		0.385547	20448.1	110178
0.415116	23647	108165		0.415109	20634.4	113994		0.415111	19287.5	103419		0.41511	20081.9	101318		0.415147	20272.1	105147
0.444716	23807	113006		0.444709	21493.2	113586		0.444711	18853.8	106277		0.44471	19462.7	103183		0.444747	19909.1	109070
0.474316	23877.1	111029		0.474309	21882.4	109899		0.474311	19425.2	94253.4		0.47431	19166.3	110500		0.474347	19463.1	107806
0.503916	23757	111392		0.503909	21559	108249		0.503911	20007.1	101281		0.50391	19738.6	103519		0.503948	20772.9	108538
0.533516	23441.7	108730		0.533509	21660.1	106518		0.533512	19802.8	106894		0.53351	19785.5	102932		0.533548	20107	109779
0.563117	23987.2	107843		0.56311	20755.7	105989		0.563112	19175.2	105558		0.563111	20024.7	103121		0.563148	21240.6	105612
0.592717	22961.5	111453		0.59271	21245.9	108962		0.592712	19211.2	107203		0.592711	19280.6	93860.3		0.592748	20079.4	103839
0.622317	23917.3	109557		0.62231	20957.9	106762		0.622312	19226.2	102659		0.622311	19285.9	108026		0.622348	20041	105435
0.651917	23331.7	105887		0.65191	22054.2	109084		0.651913	19568.1	98794.5		0.651911	19374.5	108592		0.651949	20607.6	109801
0.681517	23571.9	104395		0.68151	21831.8	108147		0.681513	19675.1	98958.9		0.681512	19364	103749		0.681549	19551.3	112307
0.711117	24412.3	115306		0.711111	21114.4	107414		0.711113	19246.7	108498		0.711112	19676.1	104588		0.711149	20547.1	108383
0.740718	24502.3	114096		0.740711	21422.6	103729		0.740713	18634.4	102535		0.740712	19312	103414		0.740749	19386.1	111508
0.770318	22966.6	110565		0.770311	21932.8	104747		0.770313	19486.5	104776		0.770312	19561.7	100145		0.77035	20321.6	108494
0.799918	22841.5	107520		0.799911	21750.9	107923		0.799914	19262.1	105167		0.799912	19728.1	107292		0.79995	20266.5	99962.1
0.829518	24317.3	113046		0.829511	21826.8	111284		0.829514	19384.5	98588.9		0.829512	19800.9	107292		0.82955	19958.5	108338
0.859119	24132.3	106109		0.859112	21655.1	107597		0.859114	20042.6	104242		0.859113	18921.8	104881		0.85915	20387.6	111464
0.888719	24002	108569		0.888712	21149.7	106538		0.888714	19486.6	100274		0.888713	19717.8	105615		0.88875	20745.2	113526
0.918319	23792	109315		0.918312	21185.1	100411		0.918314	19491.5	99781		0.918313	19686.6	102869		0.91835	20156.5	108205
0.947919	23957.1	112280		0.947912	21407.5	106783		0.947914	19394.7	101610		0.947913	19551.2	102157		0.947951	21295.5	109668
0.977519	24587.5	109194		0.977512	20341.3	116439		0.977515	19644.7	102104		0.977514	19639.8	101926		0.977551	20057.5	105900
1.00712	24322.5	109880		1.00711	21387.3	108331		1.00711	20109.1	102761		1.00711	19853	99767.7		1.00715	20464.6	101424
1.03672	24237.4	113732		1.03671	21902.7	110428		1.03672	19420.2	96554.5		1.03671	19207.9	107145		1.03675	20470	112240
1.06632	24042	111655		1.06631	22074.6	101917		1.06632	19762.2	107614		1.06631	19717.8	104797		1.06635	21367.1	107806
1.09592	24257.3	116900		1.09591	21751	104339		1.09592	19537.6	107552		1.09591	19405.6	103351		1.09595	21092	105036
1.12552	24382.7	113510		1.12551	21756.1	104075		1.12552	19629.3	102330		1.12551	19624	105699		1.12555	20805.8	112284
1.15512	23311.8	113712		1.15511	21190.2	110082		1.15512	19206	107799		1.15511	19608.6	96667.1		1.15515	20404	101601
1.18472	24117.2	110263		1.18471	20321.1	109064		1.18472	20088.6	101261		1.18471	19936.2	101968		1.18475	20090.5	111331
1.21432	23121.6	109658		1.21431	21746	108005		1.21432	19246.7	96040.9		1.21432	21060.1	106055		1.21435	20073.9	111375
1.24392	24312.2	102984		1.24391	22023.9	109614		1.24392	19200.8	101076		1.24392	20529.4	104525		1.24395	20525.1	107540
1.27352	24102.1	107439		1.27351	21281.2	105785		1.27352	19690.7	105989		1.27352	19858.2	104504		1.27355	20420.6	111420
1.30312	23852	112340		1.30311	21907.8	97561.3		1.30312	20001.8	98404		1.30312	19748.9	103414		1.30315	20277.6	103862
1.33272	23757	111715		1.33271	261449	107760		1.33272	19481.3	99226		1.33272	19457.6	101926		1.33275	20646.4	99253.2
1.36232	24312.2	112986		1.36231	357888	561425		1.36232	19884.6	102021		1.36232	19473.3	100375		1.36235	19859.4	107651
1.39192	24567.5	107500		1.39192	161372	332960		1.39192	19343.7	105373		1.39192	20149.7	105300		1.39195	20613.2	114857
1.42152	23677.1	103246		1.42152	90474	343527		1.42152	19552.8	100747		1.42152	20175.6	105384		1.42155	21262.5	106986
1.45112	24402.4	112199		1.45112	103585	167217		1.45112	20027.4	102720		1.45112	19790.6	102974		1.45115	20805.7	114258
1.48072	24452.5	109194		1.48072	202293	244377		1.48072	19945.7	106771		1.48072	19618.9	103016		1.48075	19804.4	109868
1.51032	24562.5	113289		1.51032	30408.1	203987		1.51032	19950.8	105187		1.51032	19655.4	96373.8		1.51035	20767.3	106521
1.53992	24182.3	119100		1.53992	23150.6	114890		1.53992	20195.8	108107		1.53992	19644.9	102345		1.53995	21301.1	104992
1.56952	24192.2	110283		1.56952	23145.7	116765		1.56952	19762	99637.1		1.56952	19301.5	105321		1.56955	20921.4	107939
1.59912	25082.6	108347		1.59912	22382.6	113117		1.59912	20047.9	96492.9		1.59912	19353.5	108445		1.59916	20222.7	117207
1.62872	24177.3	111433		1.62872	21796.6	110938		1.62872	19716.2	102453		1.62872	20035.1	99390.6		1.62876	20921.3	111863
1.65832	23481.8	110606		1.65832	21559	104441		1.65832	19124.2	102474		1.65832	20014.2	103121		1.65836	20536.2	111442
1.68792	23386.6	116032		1.68792	21579.2	108514		1.68792	19603.9	99965.9		1.68792	19863.5	100061		1.68796	20338.1	103418
1.71752	23822.2	109759		1.71752	20922.4	115216		1.71752	20058.1	103954		1.71752	19826.9	95263.6		1.71756	20343.5	102643
1.74712	23847.1	105262		1.74712	21564.1	110490		1.74712	18894.6	98650.6		1.74712	19145.5	109472		1.74716	20426.2	107651
1.77672	24392.3	107964		1.77672	21932.9	111101		1.77672	20124.4	100254		1.77672	19306.7	107690		1.77676	20222.6	111176
1.80632	23797	106250		1.80632	23221.5	108616		1.80632	19726.3	105126		1.80632	19967.4	107502		1.80636	20761.7	114457
1.83593	24377.4	111352		1.83592	21725.9	105826		1.83592	19399.7	101980		1.83592	19254.7	104714		1.83596	20387.7	108361
1.86553	23616.8	112724		1.86552	22195.7	102507		1.86552	19884.6	105640		1.86552	19639.8	102408		1.86556	20134.6	112484
1.89513	23401.6	113087		1.89512	21690.3	101632		1.89512	19430.3	105331		1.89512	19520.1	104672		1.89516	20701.2	106831
1.92473	23682.1	114580		1.92472	21493.3	103729		1.92472	21307.9	110041		1.92472	19514.8	100648		1.92476	19821	109269
1.95433	23682	101956		1.95432	21170	107455		1.95432	21854.2	105393		1.95432	19868.7	102701		1.95436	20140.1	110200
1.98393	23751.9	107722		1.98392	21857.2	99555.7		1.98392	19986.7	104365		1.98392	19759.4	105447		1.98396	20046.5	109646
2.01353	23361.7	113732		2.01352	21018.6	106905		2.01352	19287.5	110020		2.01352	19327.5	101926		2.01356	20508.7	113726
2.04313	23551.7	114116		2.04312	20619.1	105643		2.04312	19629.5	105763		2.04312	19223.4	98803.9		2.04316	20871.8	106299
2.07273	23742.1	112340		2.07272	21058.8	104115		2.07272	19109	106257		2.07272	19645	102219		2.07276	20041	103994
2.10233	23952.2	113773		2.10232	20887.1	113545		2.10232	19680.5	102597		2.10232	19603.2	104001		2.10236	20926.8	105967
2.13193	24212.1	110424		2.13192	20710.2	110347		2.13192	19415	100459		2.13192	19103.9	109221		2.13196	19793.3	111242
2.16153	24007.1	103407		2.16152	21003.1	103688		2.16152	19501.8	101528		2.16152	19660.5	105468		2.16156	20024.3	118694
2.19113	24482.5	105907		2.19112	20401.9	109247		2.19112	19848.7	106503		2.19112	20383.7	102136		2.19116	31317.9	109114
2.22073	22601.2	109033		2.22072	20892.1	105867		2.22072	19547.7	110082		2.22072	19894.7	106034		2.22076	20448	116143
2.25033	23862.1	119322		2.25032	20305.9	102080		2.25032	18853.8	101549		2.25032	19884.2	103037		2.25036	19815.3	104770
2.27993	24012.1	111897		2.27992	21008.3	107577		2.27992	19292.6	105763		2.27992	19436.8	98049.7		2.27996	20316.1	105679
2.30953	23251.9	107359		2.30952	20548.7	110795		2.30952	19813.1	99164.4		2.30952	19457.7	103896		2.30956	20448.1	112351
2.33913	23932	109537		2.33912	20710.1	104869		2.33912	20042.7	97684.7		2.33912	20040.3	100836		2.33916	20993	109580
2.36873	23051.6	115286		2.36872	21053.8	106274		2.36872	18950.7	100624		2.36872	19260	106642		2.36876	20184.1	109558
2.39833	23466.8	104597		2.39832	21316.5	104523		2.39832	19420.2	105208		2.39832	19436.7	102848		2.39836	20629.8	109269
2.42793	23636.9	111796		2.42792	20801	101591		2.42792	19772.3	100274		2.42792	19618.9	98238.3		2.42796	20161.9	107873
2.45753	24247.5	120149		2.45752	20806.1	109023		2.45752	19823.4	103399		2.45752	19572	93567.1		2.45756	20723.1	105546
2.48713	23722	109133		2.48712	20700	107984		2.48712	19190.6	99267.1		2.48712	19358.7	103267		2.48716	20404.1	103197
2.51673	23672	108024		2.51672	20765.8	102466		2.51673	18838.6	96369.6		2.51672	20238.1	102136		2.51676	20838.9	109668
2.54633	23526.8	104355		2.54632	20321.2	107883		2.54633	19420.3	98095.7		2.54632	19790.6	104190		2.54636	20717.9	112684
2.57593	23657	110787		2.57592	21149.9	98171.8		2.57593	19736.6	105414		2.57592	19270.3	104944		2.57596	20756.3	112927
2.60553	23972.1	108710		2.60552	20998.2	99718.6		2.60553	19369.3	106503		2.60552	19389.8	98238.3		2.60556	20167.5	105546
2.63513	23862.2	109880		2.63512	21255.8	104665		2.63513	19348.9	99863.2		2.63512	18770.9	101675		2.63516	19754.9	102887
2.66473	22996.5	110848		2.66472	21048.8	108962		2.66473	19343.8	110678		2.66472	19717.8	99725.8		2.66476	19958.5	100405
2.69433	24462.3	103609		2.69432	20922.5	107923		2.69433	19282.3	97171		2.69433	19775	107648		2.69436	20723.2	108095
2.72393	23517	102883		2.72392	20947.7	108921		2.72393	19859.1	99616.5		2.72393	19608.5	105300		2.72396	20442.7	113704
2.75353	23686.9	121522		2.75352	21710.6	103179		2.75353	19578.2	108724		2.75353	19322.3	98322.1		2.75356	20662.7	111686
2.78313	24222.4	116940		2.78312	21483.2	99067.3		2.78313	20078.3	101425		2.78313	19187.2	102052		2.78316	19925.3	105878
2.81273	23431.8	111372		2.81272	20988.1	101469		2.81273	19277.3	104468		2.81273	19285.8	97505		2.81276	20051.8	105413
2.84233	24272.3	109678		2.84233	21958.2	104258		2.84233	20410.2	104139		2.84233	19041.5	102576		2.84236	21202	103529
2.87193	24532.4	112461		2.87193	20816.3	106172		2.87193	19654.9	99801.5		2.87193	18958.1	97358.4		2.87196	19881.4	105900
2.90153	23576.8	107439		2.90153	20599.1	106986		2.90153	19711.1	97746.4		2.90153	19951.9	103142		2.90156	20029.8	112440
2.93113	23386.8	105826		2.93113	21094.2	105622		2.93113	19302.8	102556		2.93113	18474.5	99202		2.93116	21653.3	109801
2.96073	23791.9	111594		2.96073	21185	101550		2.96073	18455.8	104386		2.96073	19764.5	103393		2.96076	20233.6	110688
2.99033	24202.3	109597		2.99033	20801.1	99230.1		2.99033	18654.9	105126		2.99033	19166.2	96813.7		2.99036	19892.3	104061
3.01993	23952.1	107601		3.01993	20856.7	106029		3.01993	20068.1	101014		3.01993	19764.6	99956.3		3.01996	20266.5	103862
3.04953	23186.7	107399		3.04953	20684.9	109105		3.04953	19899.9	102967		3.04953	19327.5	106432		3.04956	20745.3	106610
3.07913	23016.5	103810		3.07913	21205.5	112527		3.07913	18741.5	95260.1		3.07913	19197.5	109640		3.07917	20327	109668
3.10873	23581.7	106653		3.10873	21528.6	109125		3.10873	19098.7	98712.3		3.10873	19775	104252		3.10877	20128.9	111664
3.13833	22866.6	110807		3.13833	21614.7	102548		3.13833	19313	110617		3.13833	19504.5	102597		3.13837	20140.2	112905
3.16793	24467.5	113874		3.16793	21392.1	110062		3.16793	20037.7	103358		3.16793	19639.7	102345		3.16797	19952.7	104327
3.19753	24047.2	109456		3.19753	21119.4	108249		3.19753	19257	101446		3.19753	19322.3	95913		3.19757	19958.5	105856
3.22713	24082.3	111170		3.22713	22013.9	109654		3.22713	19986.4	98712.3		3.22713	19941.5	105112		3.22717	19683.2	104637
3.25673	24132.1	109234		3.25673	21523.7	108880		3.25673	19792.7	98856.1		3.25673	20482.5	103582		3.25677	20052.1	109070
3.28633	24227.2	102480		3.28633	20993.2	106905		3.28633	19777.5	103666		3.28633	19259.9	102031		3.28637	20866.3	112262
3.31594	23656.9	101875		3.31593	21220.4	104726		3.31593	19425.3	108498		3.31593	19442.1	107732		3.31597	19848.4	106765
3.34554	23781.8	108891		3.34553	20967.9	103708		3.34553	19144.6	103666		3.34553	19811.5	97400.3		3.34557	20690.3	108760
3.37514	24477.2	114903		3.37513	21407.4	102548		3.37513	20394.8	105928		3.37513	18978.9	101507		3.37517	20112.5	107607
3.40474	23311.7	110344		3.40473	21351.9	107720		3.40473	19976.5	103358		3.40473	19332.8	104315		3.40477	20624.3	105191
3.43434	24497.5	104294		3.43433	21059	103953		3.43433	18843.6	101364		3.43433	18698	101528		3.43437	20514.3	107784
3.46394	25077.7	104516		3.46393	21751	110388		3.46393	18904.8	95219		3.46393	19592.9	107481		3.46397	19650.4	104637
3.49354	24412.3	112562		3.49353	22130	105500		3.49353	19465.9	104961		3.49353	19176.6	102136		3.49357	20228	111176
3.52314	23907.1	113087		3.52313	21766.1	103851		3.52313	19042.6	104900		3.52313	19629.3	103288		3.52317	19512.6	108095
3.55274	24482.3	112482		3.55273	21447.8	99128.3		3.55273	19399.9	101199		3.55273	19057	95913		3.55277	20492.1	103396
3.58234	25142.8	108125		3.58233	22251.2	107862		3.58233	19088.5	103728		3.58233	19660.5	97924		3.58237	20095.9	107917
3.61194	24732.6	109819		3.61193	22084.4	111467		3.61193	19466.2	103707		3.61193	19337.9	101067		3.61197	19738.3	105191
3.64154	24372.5	106169		3.64153	21392.5	111753		3.64153	19966.2	95362.8		3.64153	19790.6	104630		3.64157	20569.2	112063
3.67114	23797.1	108186		3.67113	21028.5	109960		3.67113	19670.2	99328.8		3.67113	20076.7	107187		3.67117	20712.2	103972
3.70074	23997.2	109859		3.70073	21261	104421		3.70073	19450.8	100028		3.70073	20133.9	101716		3.70077	20662.7	108250
3.73034	24707.6	112946		3.73033	21134.6	97459.6		3.73033	20047.8	100562		3.73033	20149.6	100690		3.73037	19842.8	102288
3.75994	24442.3	110303		3.75993	21341.8	103444		3.75993	19154.9	102474		3.75993	20175.4	96436.7		3.75997	20376.7	104349
3.78954	24462.5	110001		3.78953	21458.1	106885		3.78953	19950.8	98815		3.78953	19733.3	103246		3.78957	20250.1	108848
3.81914	23521.8	102802		3.81913	21053.7	108005		3.81913	19251.7	99822.1		3.81913	19088.4	113289		3.81917	20195	110311
3.84874	23601.9	104617		3.84873	21392.4	107638		3.84873	19425.2	100254		3.84873	19681.3	106621		3.84877	20431.5	113060
3.87834	24572.3	114479		3.87833	20957.8	104156		3.87833	19920.4	104776		3.87833	19613.8	102240		3.87837	20508.7	113637
3.90794	23221.5	108307		3.90793	21503.4	105134		3.90793	20032.4	101466		3.90793	19197.5	99055.4		3.90797	20591.1	109336
3.93754	23752	117748		3.93753	21771.3	105439		3.93753	19991.7	101487		3.93753	24290.9	97861.2		3.93757	20040.9	108560
3.96714	24277.3	115205		3.96713	22453.4	106885		3.96713	19256.9	106010		3.96713	20383.7	111884		3.96717	20486.7	102000
3.99674	23751.8	104032		3.99673	21417.5	108147		3.99674	19563.1	98260.1		3.99673	21044.3	106055		3.99677	20541.7	112772
4.02634	23917.1	101371		4.02633	21882.5	111101		4.02634	19389.6	103070		4.02633	21367	109053		4.02637	20041	112750
4.05594	22926.5	113833		4.05593	23044.4	107720		4.05594	19996.6	106586		4.05593	20841.5	106411		4.05597	21400	118627
4.08554	23481.8	113450		4.08553	70902.3	109390		4.08554	19358.9	105002		4.08553	19925.9	108047		4.08557	21279	115722
4.11514	23682	110727		4.11513	121413	265154		4.11514	19802.9	106894		4.11513	20154.7	101402		4.11517	21526.7	111087
4.14474	23266.7	115165		4.14473	113784	223057		4.14474	19267.2	98712.3		4.14473	19535.7	99055.4		4.14477	21576.4	112950
4.17434	24017.2	106633		4.17433	139109	378106		4.17434	19481.4	100274		4.17434	19842.7	103100		4.17437	20761.8	109979
4.20394	23907.1	110364		4.20393	97064	271832		4.20394	19777.4	96883.3		4.20394	19769.7	106747		4.20397	21130.4	116431
4.23354	23496.8	111352		4.23353	163340	171882		4.23354	20665.3	98773.9		4.23354	19977.8	109200		4.23357	20547.2	112927
4.26314	23547.1	108307		4.26313	60090.7	323332		4.26314	20027.3	104756		4.26314	19988.3	101088		4.26317	20393.1	116586
4.29274	23456.8	110969		4.29273	26622.4	121127		4.29274	19705.9	105763		4.29274	19057.1	105992		4.29277	20277.7	103729
4.32234	23707	111776		4.32233	24050	111508		4.32234	19614.1	105784		4.32234	19244.2	100229		4.32237	20183.9	105723
4.35194	23246.7	110828		4.35194	23085	118660		4.35194	19752	97417.6		4.35194	19894.6	104148		4.35197	20338.1	107984
4.38154	24152.3	101210		4.38154	23494.4	108310		4.38154	21129.6	99945.4		4.38154	19051.9	107376		4.38157	20442.7	115965
4.41114	24122.2	108327		4.41114	25237.6	115725		4.41114	22216.4	103954		4.41114	19608.6	104776		4.41117	20090.5	105856
4.44074	24147.3	106774		4.44074	22261.4	110938		4.44074	23425.9	110102		4.44074	19468	103288		4.44077	20338.1	111597
4.47034	23346.7	113167		4.47034	21382.2	97011.9		4.47034	23961.7	112880		4.47034	19124.6	92394.3		4.47037	20079.4	108804
4.49994	23081.5	112542		4.49994	21498.3	108555		4.49994	26487.7	104673		4.49994	19712.6	96122.4		4.49997	20640.7	108272
4.52954	23662.2	107157		4.52954	20791.1	107659		4.52954	20568.2	107305		4.52954	20113.1	101612		4.52957	20772.7	106100
4.55914	24482.5	105161		4.55914	20867	108168		4.55914	19935.5	102433		4.55914	19853.1	101235		4.55918	21003.9	115855
4.58874	24207.1	100666		4.58874	20412	112486		4.58874	19471.1	103666		4.58874	20623.1	105300		4.58878	20684.6	112307
4.61834	23271.8	111392		4.61834	20978	106518		4.61834	20047.9	101590		4.61834	19036.3	104797		4.61838	19996.9	109624
4.64794	24402.3	111715		4.64794	21281	99922.1		4.64794	19654.9	107285		4.64794	18937.3	100103		4.64798	20948.9	107829
4.67754	24287.3	110182		4.67754	21326.6	101245		4.67754	19481.4	107778		4.67754	19525.3	99223		4.67758	20387.6	110245
4.70714	23897	107984		4.70714	21766.1	107740		4.70714	19537.5	102782		4.70714	19156	104252		4.70718	20607.6	105834
4.73674	24147.3	110444		4.73674	21210.4	108208		4.73674	19629.3	92199.1		4.73674	20003.9	101633		4.73678	21086.5	110067
4.76634	23647	107823		4.76634	20796.2	105663		4.76634	19287.4	109527		4.76634	19161.1	102408		4.76638	176527	110954
4.79595	23952.2	108589		4.79594	21003.2	104075		4.79594	19823.3	103008		4.79594	19379.7	103204		4.79598	23469.2	156541
4.82555	23431.7	104697		4.82554	21503.5	100614		4.82554	19302.8	106647		4.82554	19842.5	102701		4.82558	21471.7	117917
4.85515	24427.6	108670		4.85514	20240.3	101734		4.85514	20384.6	103214		4.85514	19520.1	100711		4.85518	21025.8	111730
4.88475	23231.8	109315		4.88474	21463	104014		4.88474	19527.3	104036		4.88474	19977.9	94174.5		4.88478	20860.8	104903
4.91435	23947.2	108367		4.91434	20750.6	106600		4.91434	20109.1	98342.3		4.91434	19639.7	108906		4.91438	20178.5	111863
4.94395	23481.7	107883		4.94394	20533.4	108229		4.94394	19991.6	100130		4.94394	19270.3	103330		4.94398	20062.9	112794
4.97355	23181.6	110767		4.97354	19785.5	103444		4.97354	20119.1	96718.9		4.97354	19566.7	106621		4.97358	20112.4	112129
5.00315	23887.1	106068		5.00314	21402.4	104991		5.00314	19603.9	107429		5.00314	19686.5	100082		5.00318	21306.6	112196
5.03275	23786.9	105201		5.03274	21367.1	101978		5.03274	19629.4	108724		5.03274	18968.5	99411.6		5.03278	19721.7	107784
5.06235	23281.7	109859		5.06234	20624.2	108290		5.06234	20216.5	103070		5.06234	19369.2	94174.5		5.06238	20888.4	108095
5.09195	24412.4	114196		5.09194	20700.1	106477		5.09194	19552.8	105270		5.09194	19166.4	102219		5.09198	20503.2	103197
5.12155	23101.6	106673		5.12154	20215	106376		5.12154	19139.6	98773.9		5.12154	19473.2	101800		5.12158	20129	109136
5.15115	23346.7	103548		5.15114	20967.9	105154		5.15114	19716.2	95157.4		5.15114	19801	105489		5.15118	20354.6	104194
5.18075	24022.2	107218		5.18074	20452.6	100370		5.18074	19394.7	107634		5.18074	19114.3	106684		5.18078	20277.5	108316
5.21035	23196.6	109638		5.21034	21326.6	96605		5.21034	19843.6	105414		5.21034	19442	100417		5.21038	20547.2	108693
5.23995	24787.6	112502		5.23994	20821.5	102466		5.23994	19721.3	102474		5.23994	19468	98636.3		5.23998	20437.1	102554
5.26955	24947.7	109295		5.26954	20614.2	107312		5.26954	19532.4	101446		5.26954	20097.6	99076.3		5.26958	20018.9	97414.7
5.29915	22996.5	105080		5.29914	20755.7	107333		5.29914	19573.1	99801.5		5.29914	20768.6	108235		5.29918	20195	108560
5.32875	23486.8	104838		5.32874	20861.9	109043		5.32874	19297.7	100130		5.32874	20425.2	109011		5.32878	19853.9	104327
5.35835	23597.1	112240		5.35834	21149.7	103932		5.35834	19675.3	102186		5.35834	19769.8	103163		5.35838	19479.7	112551
5.38795	24407.3	116093		5.38794	20801	103973		5.38794	20088.6	106976		5.38794	19436.7	101381		5.38798	19661.2	105967
5.41755	24167	113652		5.41754	20998.1	97011.9		5.41754	19629.5	107634		5.41754	20191.3	100774		5.41758	20272	103529
5.44715	24272.4	116113		5.44714	20962.7	106192		5.44714	19573.3	102494		5.44714	20258.8	103163		5.44718	19787.9	104283
5.47675	23401.7	110928		5.47674	21129.5	102975		5.47675	18838.5	103543		5.47674	19592.8	106160		5.47678	19859.2	106100
5.50635	24437.4	101190		5.50634	21543.9	109023		5.50635	19001.7	93328.9		5.50634	19920.7	110101		5.50638	20041	104482
5.53595	24607.5	108468		5.53594	21407.5	103505		5.53595	18986.4	98095.7		5.53594	19540.8	103959		5.53598	19919.8	110400
5.56555	24032.2	113127		5.56554	21043.7	104686		5.56555	19114.1	100171		5.56554	19296.3	106894		5.56558	20486.6	106366
5.59515	24147.1	111070		5.59514	21235.7	105643		5.59515	19282.5	108498		5.59514	19129.9	101276		5.59518	20453.6	107075
5.62475	23842.1	110707		5.62474	21301.3	107414		5.62475	19558	107305		5.62474	18745	92184.9		5.62478	19419.1	100117
5.65435	23782.2	113793		5.65434	20225.2	104034		5.65435	19415.2	101117		5.65435	20446	105573		5.65438	19991.4	101336
5.68395	24432.4	104637		5.68394	21180.2	105948		5.68395	19685.6	100295		5.68395	19135	102890		5.68398	20101.5	110422
5.71355	24407.3	106774		5.71354	21776.3	107638		5.71355	19496.7	100028		5.71355	19806.2	108298		5.71358	20530.6	113947
5.74315	25748.1	107480		5.74314	20493	96299.7		5.74315	19318	102165		5.74315	19561.6	101151		5.74318	19716.4	109868
5.77275	27554.3	112199		5.77274	20957.8	94021		5.77275	19603.8	104159		5.77275	19171.5	98929.7		5.77278	19887	106632
5.80235	26924.1	116819		5.80234	20932.5	104278		5.80235	19843.8	104201		5.80235	19691.7	101255		5.80238	19089.1	102067
5.83195	26083.5	123581		5.83195	20427.1	106946		5.83195	19670.3	100500		5.83195	20149.7	102743		5.83198	19754.8	102466
5.86155	23731.9	114297		5.86155	21437.8	107557		5.86155	20548	97047.7		5.86155	19030.9	109347		5.86158	19897.9	107274
5.89115	24362.3	103044		5.89115	21634.8	107088		5.89115	19267.1	102371		5.89115	18999.8	102366		5.89118	20382	111242
5.92075	28394.9	107984		5.92075	21260.9	104502		5.92075	19287.6	106565		5.92075	20264	99935.4		5.92078	20750.9	107563
5.95035	28650.2	120755		5.95035	20472.8	104034		5.95035	19139.5	104386		5.95035	19873.7	98447.8		5.95038	20244.6	107474
5.97995	29110.8	121724		5.97995	21134.5	102487		5.97995	18711	102782		5.97995	20191.1	99998.2		5.97998	20294.1	99696.2
6.00955	26398.8	115124		6.00955	21023.3	108005		6.00955	19409.9	97890.2		6.00955	19223.5	101235		6.00958	20420.7	99607.6
6.03915	27619.6	117667		6.03915	20664.7	107760		6.03915	20007	102371		6.03915	20290.1	105762		6.03919	20195	108649
6.06875	27509.3	114136		6.06875	20760.8	103607		6.06875	19450.8	95650.5		6.06875	19972.7	103959		6.06879	20723.3	105634
6.09835	33103.8	112461		6.09835	21872.4	101713		6.09835	19838.5	104427		6.09835	19676.4	103393		6.09839	20222.5	107430
6.12795	39480	141279		6.12795	21069	106233		6.12795	20257	103728		6.12795	19915.5	103016		6.12799	20552.5	108316
6.15755	45639.1	134549		6.15755	21109.3	106050		6.15755	19364.2	102679		6.15755	20019.4	98783		6.15759	20651.7	105258
6.18715	27559.7	171760		6.18715	21033.5	104747		6.18715	19848.8	105023		6.18715	19868.6	96059.6		6.18719	19683.2	99297.5
6.21675	23516.8	118293		6.21675	21245.7	111732		6.21675	19506.9	102782		6.21675	19109	102618		6.21679	19540.3	108294
6.24635	22956.5	102258		6.24635	21442.8	105500		6.24635	19149.7	95465.6		6.24635	19894.7	99390.6		6.24639	20470.2	106809
6.27596	23551.8	102157		6.27595	21534	98558.5		6.27595	19915.2	97191.5		6.27595	19936.3	102366		6.27599	19925.4	109048
6.30556	23947.1	110303		6.30555	21574.2	98680.6		6.30555	18945.5	106298		6.30555	19348.5	102010		6.30559	20959.9	112174
6.33516	24177.2	113995		6.33515	21296.2	104645		6.33515	18940.6	107408		6.33515	19067.5	100333		6.33519	19760.4	110466
6.36476	23046.8	110828		6.36475	21361.9	107353		6.36475	19384.5	100541		6.36475	19707.5	103875		6.36479	20607.7	101624
6.39436	22866.5	107560		6.39435	21508.5	103749		6.39435	20012	98383.4		6.39435	20087	100061		6.39439	20167.4	100383
6.42396	23847.1	101412		6.42395	21351.9	112241		6.42395	20001.7	101734		6.42395	19608.7	105971		6.42399	19397.1	112085
6.45356	23787	102016		6.45355	21619.7	107190		6.45355	19394.6	98362.9		6.45355	18921.7	103917		6.45359	20283	111442
6.48316	23461.8	110525		6.48315	21028.4	100268		6.48315	19649.7	102700		6.48315	19286	100208		6.48319	19644.9	112817
6.51276	23806.9	108085		6.51275	21998.7	105195		6.51275	20083.5	103810		6.51275	18661.7	102911		6.51279	19980.4	105834
6.54236	23902	107601		6.54235	21230.6	103240		6.54235	19843.7	106565		6.54235	19254.7	92352.4		6.54239	19875.9	107563
6.57196	23221.6	112159		6.57195	21513.6	106172		6.57195	19496.6	102227		6.57195	19676	104651		6.57199	20409.6	100671
6.60156	23842.1	109113		6.60155	21104.2	106600		6.60155	19547.8	99801.5		6.60155	19577.2	96269.1		6.60159	19985.8	107673
6.63116	23686.7	105201		6.63115	22241.1	104869		6.63115	20129.5	98588.9		6.63115	19114.2	104714		6.63119	19886.8	111154
6.66076	23341.7	104980		6.66075	21746.2	108392		6.66075	19859.1	103645		6.66075	19031.1	102282		6.66079	20250.1	110422
6.69036	23697	110666		6.69035	22084.5	99494.7		6.69035	18940.6	102330		6.69035	19561.9	102869		6.69039	20222.6	104659
6.71996	23867.1	111352		6.71995	21695.5	98965.5		6.71995	19976.3	101672		6.71995	19655.2	97651.7		6.71999	20255.5	108228
6.74956	24287.4	111029		6.74955	21841.9	106559		6.74955	20058	106133		6.74955	19124.6	97903.1		6.74959	19952.9	105524
6.77916	23541.8	104919		6.77915	22069.4	105826		6.77915	20017.3	99698.8		6.77915	19592.9	104839		6.77919	20327	108250
6.80876	23882.1	103689		6.80875	22271.5	110062		6.80875	19710.9	97479.2		6.80875	19494	101737		6.80879	19842.7	107230
6.83836	24537.2	105605		6.83835	21473.1	112099		6.83835	20231.6	97623.1		6.83835	19572	98824.9		6.83839	19430.1	108050
6.86796	24047.2	107923		6.86795	23367.9	104034		6.86795	19619.2	98917.8		6.86795	19556.5	101318		6.86799	19677.8	110400
6.89756	24232.4	104536		6.89755	24206.6	102365		6.89755	19859	99739.9		6.89755	19379.6	101193		6.89759	20459.2	107385
6.92716	24197.3	113188		6.92715	29992.5	117539		6.92715	20354	102741		6.92715	19207.9	98720.1		6.92719	19353.1	104970
6.95676	24152.2	113329		6.95675	44099.2	116948		6.95676	21369.5	100891		6.95675	19218.3	103519		6.95679	20486.7	110245
6.98636	25047.7	105181		6.98635	168990	147777		6.98636	20721.4	98732.8		6.98635	19858.3	105489		6.98639	20871.8	112728
7.01596	25823.4	103145		7.01595	85056.1	219237		7.01596	20563.2	100521		7.01595	19603.3	99139.2		7.01599	20052	108959
7.04556	25578	112441		7.04555	113919	175443		7.04556	22129.7	107388		7.04555	19827.1	103309		7.04559	21400	104970
7.07516	25307.9	122632		7.07515	66275.4	239810		7.07516	19802.9	113312		7.07515	20602.1	96918.5		7.07519	21312	106188
7.10476	26208.4	115346		7.10475	26819.2	129467		7.10476	26314.4	113847		7.10475	20409.6	97609.8		7.10479	20629.8	107407
7.13436	25828.3	116718		7.13435	24727.3	119047		7.13436	23431	118209		7.13436	19884.2	105342		7.13439	20877.3	109868
7.16396	27034	111029		7.16395	24343.1	117417		7.16396	21527.7	105804		7.16396	20565.7	112366		7.16399	21102.8	114857
7.19356	27229	116335		7.19355	24843.3	115889		7.19356	21410.2	107943		7.19356	20586.4	109934		7.19359	21113.9	117651
7.22316	27649.5	127438		7.22315	25687.4	122758		7.22316	20660.1	117427		7.22316	20222.4	115785		7.22319	21625.6	123131
7.25276	27484.3	135013		7.25275	23863.2	122024		7.25276	21599	121894		7.25276	21304.5	113352		7.25279	21801.7	126237
7.28236	28340.1	148963		7.28235	24004.7	130528		7.28236	21798	131037		7.28236	20414.9	116687		7.28239	22148.4	120734
7.31196	28970.4	144413		7.31196	23524.5	137915		7.31196	21542.9	134066		7.31196	21825	130603		7.31199	21455	137760
7.34156	30041.4	148215		7.34156	24318.1	145020		7.34156	23308.5	138414		7.34156	21346.1	144807		7.34159	21603.8	139715
7.37116	30671.6	150420		7.37116	24808	157606		7.37116	22808.3	143177		7.37116	21814.5	149706		7.37119	23023.5	161056
7.40076	30336.3	169147		7.40076	25187.1	156155		7.40076	22435.8	152046		7.40076	22345.2	153702		7.40079	22737.2	159522
7.43036	31257.2	181511		7.43036	25333.5	160325		7.43036	23272.8	164865		7.43036	22116.1	157131		7.43039	22572.3	164283
7.45996	33089	183397		7.45996	26334	171452		7.45996	23512.8	167695		7.45996	23422.3	169530		7.45999	22357.6	171561
7.48956	33574.6	197216		7.48956	25899.6	172496		7.48956	23834.1	171228		7.48956	24290.9	167340		7.48959	23744.3	173943
7.51916	35706.4	194759		7.51916	27324.7	186378		7.51916	25650.7	179909		7.51916	24025.9	181666		7.5192	23557.3	178754
7.54876	38613.6	195998		7.54876	29553.6	196830		7.54876	27350.2	175216		7.54876	26226.7	188096		7.5488	25884.8	189382
7.57836	43814.4	214444		7.57836	31443.5	196010		7.57836	29269.2	199421		7.57836	27954	195733		7.5784	28350.5	202138
7.60796	56521.1	257123		7.60796	37169.5	220202		7.60796	35945.5	232031		7.60796	32903.1	214102		7.608	35027.2	229449
7.63756	76268.5	335632		7.63756	51041.9	275936		7.63756	49643	278126		7.63756	43370.2	256404		7.6376	46818.8	291991
7.66716	117763	492813		7.66716	74383.6	408191		7.66716	74055.5	423659		7.66716	68988.9	354115		7.6672	66606.2	417345
7.69676	181682	789617		7.69676	116192	615657		7.69676	116905	613296		7.69676	100328	567063		7.6968	104720	665127
7.72636	277095	1.15535e+06		7.72636	180464	960924		7.72636	177879	938244		7.72636	152362	943096		7.7264	156432	1.02655e+06
7.75597	397302	1.741e+06		7.75596	274786	1.46353e+06		7.75596	266180	1.43149e+06		7.75596	231651	1.43441e+06		7.756	238514	1.57197e+06
7.78557	579060	2.01336e+06		7.78556	396158	2.09123e+06		7.78556	384515	2.19786e+06		7.78556	337534	2.03237e+06		7.7856	340646	2.27174e+06
7.81517	838578	2.89821e+06		7.81516	569737	2.34271e+06		7.81516	552981	2.31365e+06		7.81516	484459	2.20558e+06		7.8152	503844	2.41073e+06
7.84477	1.21603e+06	4.21323e+06		7.84476	838411	3.15244e+06		7.84476	828911	3.16316e+06		7.84476	724098	2.84234e+06		7.8448	762373	3.20799e+06
7.87437	1.95748e+06	5.99609e+06		7.87436	1.31404e+06	4.56884e+06		7.87436	1.3266e+06	4.57446e+06		7.87436	1.10841e+06	4.2468e+06		7.8744	1.2029e+06	4.30795e+06
7.90397	3.32779e+06	8.97709e+06		7.90396	2.17543e+06	6.94245e+06		7.90396	2.24418e+06	6.96761e+06		7.90396	1.8835e+06	6.33761e+06		7.904	2.13363e+06	7.67875e+06
7.93357	5.90055e+06	1.39383e+07		7.93356	3.92964e+06	1.11609e+07		7.93356	4.0179e+06	1.05852e+07		7.93356	3.29871e+06	1.01606e+07		7.9336	3.76043e+06	1.21007e+07
7.96317	9.41493e+06	2.52837e+07		7.96316	7.07421e+06	1.78539e+07		7.96316	7.23551e+06	1.8832e+07		7.96316	5.89033e+06	1.70466e+07		7.9632	6.48512e+06	2.09314e+07
7.99277	1.38642e+07	4.40888e+07		7.99276	1.10426e+07	2.98766e+07		7.99276	1.05419e+07	3.21003e+07		7.99276	9.27963e+06	2.65029e+07		7.9928	1.00934e+07	3.56469e+07
8.02237	2.1098e+07	6.46552e+07		8.02236	1.58282e+07	4.77762e+07		8.02236	1.58092e+07	4.87012e+07		8.02236	1.34821e+07	4.09035e+07		8.0224	1.34854e+07	5.01434e+07
8.05197	3.06879e+07	8.68541e+07		8.05196	2.31054e+07	7.30451e+07		8.05196	2.28781e+07	7.06928e+07		8.05196	1.94348e+07	6.28837e+07		8.052	1.88925e+07	6.76649e+07
8.08157	3.91035e+07	1.13313e+08		8.08156	3.08715e+07	9.58716e+07		8.08156	3.09312e+07	9.04733e+07		8.08156	2.72082e+07	8.59262e+07		8.0816	2.44659e+07	9.83984e+07
8.11117	4.66324e+07	1.28958e+08		8.11116	3.81788e+07	1.28789e+08		8.11116	3.73321e+07	1.12898e+08		8.11116	3.46852e+07	1.07017e+08		8.1112	3.01972e+07	1.19766e+08
8.14077	5.42591e+07	1.5837e+08		8.14076	4.51413e+07	1.37217e+08		8.14076	4.47245e+07	1.29566e+08		8.14076	4.10146e+07	134177834		8.1408	3.53595e+07	1.45159e+08
8.17037	6.17398e+07	1.78664e+08		8.17036	5.15052e+07	159782644		8.17036	5.02294e+07	159429435		8.17036	4.65074e+07	1.5173e+08		8.1704	3.98406e+07	1.62676e+08
8.19997	6.76722e+07	199393577		8.19996	5.6298e+07	1.75097e+08		8.19996	5.44596e+07	1.76904e+08		8.19996	5.15641e+07	1.63635e+08		8.2	4.38847e+07	1.71891e+08
8.22957	7.30505e+07	2.17838e+08		8.22956	6.11891e+07	1.80699e+08		8.22956	5.94813e+07	1.87376e+08		8.22956	5.59891e+07	176359599		8.2296	4.54361e+07	1.81628e+08
8.25917	7.67811e+07	2.27256e+08		8.25916	6.33764e+07	2.01962e+08		8.25916	6.25071e+07	1.90221e+08		8.25916	5.8979e+07	1.91178e+08		8.2592	4.7924e+07	1.8397e+08
8.28877	8.01452e+07	2.19232e+08		8.28876	6.67699e+07	2.13785e+08		8.28876	6.54991e+07	1.93745e+08		8.28876	6.21161e+07	2.13502e+08		8.2888	5.02668e+07	2.05691e+08
8.31837	8.26884e+07	2.2658e+08		8.31836	7.12296e+07	2.04444e+08		8.31836	6.86459e+07	1.94486e+08		8.31836	6.40897e+07	2.03696e+08		8.3184	5.18775e+07	201609053
8.34797	8.54747e+07	2.43426e+08		8.34796	7.15553e+07	2.13827e+08		8.34796	7.03281e+07	2.14947e+08		8.34796	6.76892e+07	2.07184e+08		8.348	5.28157e+07	2.05561e+08
8.37757	8.7732e+07	2.36136e+08		8.37756	7.45389e+07	2.03058e+08		8.37756	7.21169e+07	2.19602e+08		8.37756	6.78609e+07	2.03072e+08		8.3776	5.19722e+07	1.98056e+08
8.40717	8.63723e+07	2.40183e+08		8.40716	7.53239e+07	2.1202e+08		8.40716	7.29885e+07	2.07954e+08		8.40716	6.73437e+07	1.99092e+08		8.4072	5.11121e+07	1.90809e+08
8.43677	8.46744e+07	2.41107e+08		8.43676	7.22778e+07	2.12549e+08		8.43677	7.0347e+07	2.05407e+08		8.43676	6.62938e+07	2.06268e+08		8.4368	5.04647e+07	1.76491e+08
8.46637	8.25502e+07	2.24497e+08		8.46636	7.19592e+07	2.20229e+08		8.46637	6.89822e+07	1.92389e+08		8.46636	6.49126e+07	1.95316e+08		8.4664	4.85295e+07	1.80443e+08
8.49597	8.18856e+07	2.1055e+08		8.49596	6.93023e+07	1.97748e+08		8.49597	6.66795e+07	1.7916e+08		8.49596	6.27489e+07	200883069		8.496	4.66102e+07	1.8694e+08
8.52557	7.90463e+07	2.23742e+08		8.52556	6.87119e+07	1.8018e+08		8.52557	6.57916e+07	1.94798e+08		8.52556	6.13111e+07	1.83986e+08		8.5256	4.59006e+07	1.73457e+08
8.55517	7.61409e+07	203105397		8.55516	6.57767e+07	1.79571e+08		8.55517	6.2924e+07	172948219		8.55516	6.026e+07	1.68791e+08		8.5552	4.21208e+07	1.5808e+08
8.58477	7.45227e+07	1.97202e+08		8.58476	6.28593e+07	1.69656e+08		8.58477	6.06128e+07	1.73186e+08		8.58476	5.76901e+07	1.71798e+08		8.5848	4.03929e+07	136820572
8.61437	7.24605e+07	1.92292e+08		8.61436	6.13588e+07	1.66521e+08		8.61437	5.73248e+07	1.67875e+08		8.61437	5.33712e+07	1.64167e+08		8.6144	3.76297e+07	134230776
8.64397	6.68581e+07	1.80951e+08		8.64396	5.59908e+07	1.58068e+08		8.64397	5.31333e+07	1.43324e+08		8.64397	5.02723e+07	1.46574e+08		8.644	3.44009e+07	131341824
8.67357	6.28308e+07	1.51843e+08		8.67356	5.24279e+07	148028648		8.67357	4.99425e+07	1.27436e+08		8.67357	4.75172e+07	1.39619e+08		8.6736	3.14886e+07	1.17233e+08
8.70317	5.66306e+07	1.43461e+08		8.70316	4.93742e+07	1.33858e+08		8.70317	4.69007e+07	1.25603e+08		8.70317	4.34255e+07	1.28979e+08		8.7032	2.85499e+07	1.08547e+08
8.73277	5.0795e+07	137048268		8.73276	4.59436e+07	1.13943e+08		8.73277	4.1987e+07	1.18561e+08		8.73277	4.06315e+07	1.15344e+08		8.7328	2.55627e+07	9.09727e+07
8.76237	4.52723e+07	1.15115e+08		8.76237	4.16376e+07	1.07194e+08		8.76237	3.76103e+07	1.05228e+08		8.76237	3.61889e+07	104615096		8.7624	2.22702e+07	8.02467e+07
8.79197	3.92009e+07	1.03618e+08		8.79197	3.6968e+07	9.70271e+07		8.79197	3.38169e+07	8.53104e+07		8.79197	3.23914e+07	8.65868e+07		8.792	1.98291e+07	6.59005e+07
8.82157	3.47476e+07	8.40345e+07		8.82157	3.22323e+07	8.3253e+07		8.82157	2.98429e+07	8.07082e+07		8.82157	2.83988e+07	7.99588e+07		8.8216	1.68892e+07	5.91252e+07
8.85117	3.00715e+07	6.87891e+07		8.85117	2.81504e+07	7.35812e+07		8.85117	2.53991e+07	6.5111e+07		8.85117	2.46921e+07	6.7777e+07		8.8512	1.46736e+07	5.08582e+07
8.88077	2.62543e+07	6.33293e+07		8.88077	2.43854e+07	6.30818e+07		8.88077	2.19993e+07	5.35228e+07		8.88077	2.11591e+07	6.11732e+07		8.8808	1.27895e+07	4.48092e+07
8.91037	2.26391e+07	5.64815e+07		8.91037	2.08121e+07	5.19804e+07		8.91037	1.88968e+07	4.9783e+07		8.91037	1.88604e+07	5.23396e+07		8.9104	1.12499e+07	3.64893e+07
8.93997	1.92888e+07	4.67585e+07		8.93997	1.81083e+07	4.54542e+07		8.93997	1.61019e+07	4.09416e+07		8.93997	1.61214e+07	4.17835e+07		8.94	9.66053e+06	3.31007e+07
8.96957	1.66035e+07	4.00599e+07		8.96957	1.54122e+07	4.02407e+07		8.96957	1.4131e+07	3.51565e+07		8.96957	1.3982e+07	3.64882e+07		8.9696	8.25912e+06	2.79608e+07
8.99917	1.43022e+07	3.43413e+07		8.99917	1.36378e+07	3.45294e+07		8.99917	1.17182e+07	2.94234e+07		8.99917	1.19686e+07	3.1133e+07		8.99921	7.47938e+06	2.36697e+07
9.02877	1.24556e+07	2.99477e+07		9.02877	1.11753e+07	3.12016e+07		9.02877	9.98551e+06	2.53689e+07		9.02877	9.92263e+06	2.756e+07		9.02881	6.50234e+06	2.06556e+07
9.05837	1.04114e+07	2.42944e+07		9.05837	9.76372e+06	2.5838e+07		9.05837	8.77044e+06	2.17592e+07		9.05837	8.74371e+06	2.51848e+07		9.05841	6.02371e+06	1.93501e+07
9.08797	9.18878e+06	2.35939e+07		9.08797	8.44103e+06	2.11084e+07		9.08797	7.59522e+06	1.99227e+07		9.08797	7.66229e+06	2.02986e+07		9.08801	5.25576e+06	1.62576e+07
9.11757	7.89066e+06	1.91215e+07		9.11757	7.3647e+06	1.91068e+07		9.11757	6.81711e+06	1.78006e+07		9.11757	6.87353e+06	1.71078e+07		9.11761	4.55031e+06	1.49623e+07
9.14717	7.24059e+06	1.73897e+07		9.14717	6.65527e+06	1.70776e+07		9.14717	5.99279e+06	1.58909e+07		9.14717	5.91211e+06	1.49145e+07		9.14721	4.03046e+06	1.20853e+07
9.17677	6.22887e+06	1.49389e+07		9.17677	5.75716e+06	1.51197e+07		9.17677	5.55161e+06	1.29339e+07		9.17677	5.49327e+06	1.33856e+07		9.17681	3.83374e+06	1.09597e+07
9.20637	5.42323e+06	1.32654e+07		9.20637	5.36819e+06	1.27545e+07		9.20637	4.86081e+06	1.23565e+07		9.20637	4.88359e+06	1.31699e+07		9.20641	3.44925e+06	1.02993e+07
9.23598	5.04406e+06	1.09017e+07		9.23597	4.65059e+06	1.21027e+07		9.23597	4.26777e+06	1.02043e+07		9.23597	4.25131e+06	1.11908e+07		9.23601	3.16995e+06	9.31978e+06
9.26558	4.50155e+06	1.09443e+07		9.26557	4.16447e+06	1.01499e+07		9.26557	3.75621e+06	9.71087e+06		9.26557	3.79366e+06	1.0124e+07		9.26561	2.73828e+06	8.5332e+06
9.29518	4.04993e+06	1.07733e+07		9.29517	3.75733e+06	9.22326e+06		9.29517	3.74469e+06	8.40412e+06		9.29517	3.73497e+06	9.20345e+06		9.29521	2.51792e+06	7.37323e+06
9.32478	3.68618e+06	9.43657e+06		9.32477	3.62227e+06	8.62673e+06		9.32477	3.35278e+06	7.99662e+06		9.32477	3.37803e+06	8.14966e+06		9.32481	2.34481e+06	6.85178e+06
9.35438	3.3536e+06	8.04234e+06		9.35437	3.27594e+06	8.33927e+06		9.35437	3.04646e+06	7.57238e+06		9.35437	2.98351e+06	7.15446e+06		9.35441	2.08418e+06	5.78531e+06
9.38398	3.28686e+06	7.63806e+06		9.38397	2.96417e+06	7.50465e+06		9.38397	2.73806e+06	6.47928e+06		9.38397	2.77518e+06	7.24857e+06		9.38401	1.91767e+06	5.94655e+06
9.41358	3.01626e+06	7.1171e+06		9.41357	2.70861e+06	6.90952e+06		9.41357	2.52385e+06	5.84214e+06		9.41357	2.55079e+06	6.58552e+06		9.41361	1.80388e+06	5.88432e+06
9.44318	2.82336e+06	6.72929e+06		9.44317	2.53806e+06	6.38256e+06		9.44317	2.3246e+06	5.5383e+06		9.44317	2.37126e+06	6.01787e+06		9.44321	1.67487e+06	5.32714e+06
9.47278	2.60758e+06	6.56834e+06		9.47277	2.33483e+06	5.20708e+06		9.47277	2.16847e+06	5.74701e+06		9.47277	2.1862e+06	5.58514e+06		9.47281	1.57171e+06	4.94997e+06
9.50238	2.44023e+06	5.88527e+06		9.50237	2.16786e+06	4.89012e+06		9.50237	2.00173e+06	5.02184e+06		9.50237	2.01112e+06	5.00657e+06		9.50241	1.46812e+06	4.69399e+06
9.53198	2.25582e+06	5.44404e+06		9.53197	2.04991e+06	5.15685e+06		9.53197	1.89088e+06	4.34663e+06		9.53197	1.91436e+06	4.85144e+06		9.53201	1.37186e+06	4.20362e+06
9.56158	2.15025e+06	4.92456e+06		9.56157	1.89915e+06	4.8149e+06		9.56157	1.75561e+06	4.24039e+06		9.56157	1.76968e+06	4.61444e+06		9.56161	1.28972e+06	4.10399e+06
9.59118	2.01685e+06	4.42187e+06		9.59117	1.79093e+06	4.48374e+06		9.59117	1.65488e+06	3.65989e+06		9.59117	1.6285e+06	4.57204e+06		9.59121	1.22036e+06	3.96411e+06
9.62078	1.92415e+06	4.25192e+06		9.62077	1.69172e+06	4.11852e+06		9.62077	1.56869e+06	3.94745e+06		9.62077	1.53207e+06	3.96955e+06		9.62081	1.15204e+06	3.73069e+06
9.65038	1.7967e+06	3.79964e+06		9.65037	1.5751e+06	3.75027e+06		9.65037	1.50015e+06	3.82464e+06		9.65037	1.47035e+06	3.8774e+06		9.65041	1.08482e+06	3.46318e+06
9.67998	1.69456e+06	3.99199e+06		9.67997	1.50684e+06	3.52847e+06		9.67997	1.40344e+06	3.6969e+06		9.67997	1.40224e+06	3.57445e+06		9.68001	1.04439e+06	3.26193e+06
9.70958	1.65299e+06	3.98316e+06		9.70957	1.43271e+06	3.51533e+06		9.70957	1.35081e+06	3.39583e+06		9.70957	1.31727e+06	3.23901e+06		9.70961	988133	3.04695e+06
9.73918	1.5292e+06	3.52606e+06		9.73917	1.37356e+06	3.37571e+06		9.73917	1.28042e+06	3.10026e+06		9.73917	1.24489e+06	3.15924e+06		9.73921	934775	3.02469e+06
9.76878	1.4901e+06	3.37894e+06		9.76877	1.28876e+06	3.26581e+06		9.76877	1.21334e+06	2.81105e+06		9.76877	1.21151e+06	3.10157e+06		9.76881	890120	2.73586e+06
9.79838	1.39823e+06	3.0732e+06		9.79837	1.22988e+06	2.83601e+06		9.79837	1.14746e+06	2.72282e+06		9.79837	1.12533e+06	3.11243e+06		9.79841	843244	2.77714e+06
9.82798	1.36393e+06	3.00238e+06		9.82797	1.19371e+06	2.87359e+06		9.82797	1.09255e+06	2.72483e+06		9.82797	1.08029e+06	2.87592e+06		9.82801	809586	2.54089e+06
9.85758	1.31899e+06	3.07522e+06		9.85757	1.13408e+06	2.57946e+06		9.85757	1.04757e+06	2.51297e+06		9.85757	1.02447e+06	2.60067e+06		9.85761	786310	2.34196e+06
9.88718	1.24743e+06	2.9794e+06		9.88717	1.10167e+06	2.63578e+06		9.88717	1.01399e+06	2.51094e+06		9.88717	991574	2.54987e+06		9.88721	759489	2.23734e+06
9.91678	1.19226e+06	2.76898e+06		9.91677	1.04971e+06	2.7137e+06		9.91678	963530	2.28568e+06		9.91677	954134	2.35042e+06		9.91681	719267	2.23291e+06
9.94638	1.17058e+06	2.62126e+06		9.94637	1.03488e+06	2.60299e+06		9.94638	931410	2.20226e+06		9.94637	909210	2.32758e+06		9.94641	703193	2.28941e+06
9.97598	1.13317e+06	2.37463e+06		9.97597	965520	2.43654e+06		9.97598	893487	2.13575e+06		9.97597	872179	2.38427e+06		9.97601	672384	2.20205e+06
10.0056	1.09419e+06	2.58233e+06		10.0056	945120	2.26182e+06		10.0056	858740	2.16521e+06		10.0056	858289	2.23787e+06		10.0056	647747	2.20504e+06
10.0352	1.03111e+06	2.54784e+06		10.0352	903620	2.09033e+06		10.0352	822693	2.14107e+06		10.0352	828588	2.2301e+06		10.0352	626675	2.04596e+06
10.0648	1.01788e+06	2.50889e+06		10.0648	871349	2.19382e+06		10.0648	804148	2.1293e+06		10.0648	809895	2.18347e+06		10.0648	615895	1.98474e+06
10.0944	974715	2.53978e+06		10.0944	845903	2.25601e+06		10.0944	776264	2.11515e+06		10.0944	780560	2.04687e+06		10.0944	594281	2.02787e+06
10.124	948270	2.4518e+06		10.124	817021	2.34915e+06		10.124	772482	2.0916e+06		10.124	754670	2.12927e+06		10.124	576236	1.98361e+06
10.1536	920069	2.41692e+06		10.1536	796072	2.3895e+06		10.1536	722760	2.03537e+06		10.1536	728365	2.14941e+06		10.1536	560464	2.10937e+06
10.1832	888280	2.51127e+06		10.1832	779283	2.22088e+06		10.1832	709832	2.08207e+06		10.1832	703464	2.25295e+06		10.1832	536459	2.17394e+06
10.2128	863362	2.49166e+06		10.2128	735259	2.11503e+06		10.2128	676804	2.27566e+06		10.2128	671988	2.16168e+06		10.2128	532617	2.09391e+06
10.2424	848000	2.46738e+06		10.2424	717772	2.14622e+06		10.2424	672091	2.1784e+06		10.2424	656047	2.21361e+06		10.2424	510482	2.11021e+06
10.272	826235	2.60409e+06		10.272	696431	2.24584e+06		10.272	654802	2.21724e+06		10.272	643606	2.06792e+06		10.272	498325	2.1262e+06
10.3016	791655	2.63411e+06		10.3016	665309	2.38206e+06		10.3016	630534	2.24606e+06		10.3016	616324	2.22175e+06		10.3016	476674	2.07985e+06
10.3312	774651	2.54532e+06		10.3312	663729	2.51597e+06		10.3312	606685	2.26462e+06		10.3312	607001	2.22322e+06		10.3312	460844	2.23182e+06
10.3608	762870	2.64583e+06		10.3608	648291	2.56178e+06		10.3608	593782	2.19673e+06		10.3608	574414	2.40908e+06		10.3608	450864	2.28587e+06
10.3904	748138	2.84337e+06		10.3904	643006	2.4082e+06		10.3904	577155	2.42362e+06		10.3904	561122	2.38701e+06		10.3904	442901	2.2496e+06
10.42	718439	2.87316e+06		10.42	610361	2.48531e+06		10.42	565016	2.46587e+06		10.42	560995	2.34429e+06		10.42	420535	2.23876e+06
10.4496	708336	3.04614e+06		10.4496	597903	2.42017e+06		10.4496	555873	2.44197e+06		10.4496	533385	2.32804e+06		10.4496	417506	2.34266e+06
10.4792	697959	2.82233e+06		10.4792	580235	2.60887e+06		10.4792	550493	2.44945e+06		10.4792	528871	2.46021e+06		10.4792	398611	2.18492e+06
10.5088	686446	2.86546e+06		10.5088	568855	2.68658e+06		10.5088	534094	2.35547e+06		10.5088	516610	2.6024e+06		10.5088	388049	2.47583e+06
10.5384	669626	2.82337e+06		10.5384	561165	2.51364e+06		10.5384	525563	2.49336e+06		10.5384	509285	2.54975e+06		10.5384	386361	2.43475e+06
10.568	645261	2.88828e+06		10.568	543997	2.47512e+06		10.568	504285	2.52858e+06		10.568	496593	2.52422e+06		10.568	368751	2.3043e+06
10.5976	638017	2.92354e+06		10.5976	534982	2.45515e+06		10.5976	500540	2.50195e+06		10.5976	482076	2.45384e+06		10.5976	364765	2.32265e+06
10.6272	629288	2.83027e+06		10.6272	525562	2.42148e+06		10.6272	494965	2.41843e+06		10.6272	466950	2.44675e+06		10.6272	354628	2.30657e+06
10.6568	622865	2.78861e+06		10.6568	512940	2.57454e+06		10.6568	478049	2.35569e+06		10.6568	460262	2.47972e+06		10.6568	339441	2.1819e+06
10.6864	608523	2.7688e+06		10.6864	509809	2.53125e+06		10.6864	466816	2.23183e+06		10.6864	451550	2.39935e+06		10.6864	336270	2.05402e+06
10.716	598516	2.51492e+06		10.716	497359	2.37711e+06		10.716	451344	2.08089e+06		10.716	444158	2.42477e+06		10.716	332155	2.22294e+06
10.7456	600526	2.35453e+06		10.7456	487687	2.39551e+06		10.7456	449817	2.08844e+06		10.7456	432299	2.26888e+06		10.7456	326997	2.09214e+06
10.7752	559604	2.49055e+06		10.7752	479730	2.1167e+06		10.7752	438127	2.17377e+06		10.7752	429723	2.18886e+06		10.7752	321851	1.92816e+06
10.8048	567973	2.41893e+06		10.8048	473665	2.0734e+06		10.8048	431299	1.98836e+06		10.8048	422484	2.01714e+06		10.8048	311857	2.03584e+06
10.8344	561311	2.33964e+06		10.8344	460460	2.05954e+06		10.8344	424214	2.03543e+06		10.8344	410289	2.00549e+06		10.8344	305221	1.72438e+06
10.864	562221	2.11734e+06		10.864	455736	1.90176e+06		10.864	427364	1.75973e+06		10.864	394567	1.93417e+06		10.864	299334	1.70415e+06
10.8936	547801	2.00486e+06		10.8936	451910	1.88389e+06		10.8936	405812	1.66787e+06		10.8936	399911	1.81392e+06		10.8936	287827	1.63954e+06
10.9232	539439	1.90672e+06		10.9232	437481	1.81933e+06		10.9232	409093	1.68667e+06		10.9232	385873	1.82052e+06		10.9232	286847	1.56633e+06
10.9528	534683	1.939e+06		10.9528	427038	1.67644e+06		10.9528	397516	1.65803e+06		10.9528	386054	1.71278e+06		10.9528	289020	1.57515e+06
10.9824	526953	1.81638e+06		10.9824	419934	1.54246e+06		10.9824	392729	1.61113e+06		10.9824	370167	1.56425e+06		10.9824	283729	1.48671e+06
11.012	517945	1.73421e+06		11.012	421474	1.59343e+06		11.012	386954	1.47944e+06		11.012	372077	1.52762e+06		11.012	275104	1.29748e+06
11.0416	509991	1.7769e+06		11.0416	413029	1.51784e+06		11.0416	377659	1.46516e+06		11.0416	363699	1.41993e+06		11.0416	270596	1.66808e+06
11.0712	506245	1.57079e+06		11.0712	401474	1.47314e+06		11.0712	374397	1.39342e+06		11.0712	361420	1.44811e+06		11.0712	265088	1.64969e+06
11.1008	495921	1.47581e+06		11.1008	399625	1.43677e+06		11.1008	365574	1.30108e+06		11.1008	350674	1.38565e+06		11.1008	258125	1.67258e+06
11.1304	493191	1.48885e+06		11.1304	399673	1.38618e+06		11.1304	367946	1.39111e+06		11.1304	345380	1.35905e+06		11.1304	260518	1.56004e+06
11.16	487880	1.60002e+06		11.16	395238	1.26217e+06		11.16	356674	1.33141e+06		11.16	334590	1.25172e+06		11.16	253819	1.50822e+06
11.1896	478934	1.48519e+06		11.1896	378571	1.3228e+06		11.1896	354273	1.24535e+06		11.1896	329855	1.18785e+06		11.1896	247855	1.47025e+06
11.2192	468661	1.43052e+06		11.2192	382575	1.34634e+06		11.2192	355440	1.15769e+06		11.2192	329132	1.55466e+06		11.2192	234646	1.36895e+06
11.2488	463776	1.4261e+06		11.2488	381486	1.22009e+06		11.2488	343569	1.53492e+06		11.2488	321686	1.63013e+06		11.2488	242003	1.42744e+06
11.2784	450881	1.31707e+06		11.2784	371235	1.23193e+06		11.2784	341325	1.47222e+06		11.2784	321790	1.20023e+06		11.2784	239080	1.37858e+06
11.308	454560	1.25043e+06		11.308	366349	1.19017e+06		11.308	331531	1.45838e+06		11.308	315401	1.52977e+06		11.308	232777	1.31141e+06
11.3376	451407	1.35914e+06		11.3376	359394	1.39885e+06		11.3376	333417	1.41997e+06		11.3376	313650	1.49046e+06		11.3376	232762	1.38842e+06
11.3672	438683	1.38697e+06		11.3672	353364	1.33531e+06		11.3672	319941	1.41205e+06		11.3672	303616	1.43125e+06		11.3672	224620	1.32428e+06
11.3968	442380	1.31339e+06		11.3968	351920	1.49691e+06		11.3968	321977	1.37059e+06		11.3968	305249	1.38094e+06		11.3968	219558	1.20877e+06
11.4264	434369	1.25611e+06		11.4264	344370	1.4182e+06		11.4264	317744	1.37859e+06		11.4264	299968	1.44991e+06		11.4264	218297	1.28051e+06
11.456	427136	1.22345e+06		11.456	338642	1.54225e+06		11.456	308381	1.30606e+06		11.456	298294	1.48193e+06		11.456	215402	1.35597e+06
11.4856	421017	1.22719e+06		11.4856	335676	1.11935e+06		11.4856	303425	1.32048e+06		11.4856	295266	1.39507e+06		11.4856	209653	1.24543e+06
11.5152	414348	1.30843e+06		11.5152	327420	1.37634e+06		11.5152	299066	1.29368e+06		11.5152	288954	1.46515e+06		11.5152	209380	1.32498e+06
11.5448	413895	1.30742e+06		11.5448	322016	1.28222e+06		11.5448	297114	1.32527e+06		11.5448	283388	1.34433e+06		11.5448	205867	1.20421e+06
11.5744	416043	1.24393e+06		11.5744	318211	1.37113e+06		11.5744	293775	1.32684e+06		11.5744	276084	1.27906e+06		11.5744	202144	1.14672e+06
11.604	407853	1.1966e+06		11.604	315157	1.3985e+06		11.604	286466	1.3308e+06		11.604	275070	1.37903e+06		11.604	198608	1.1431e+06
11.6336	408128	1.15369e+06		11.6336	308468	1.35693e+06		11.6336	283300	1.22719e+06		11.6336	267631	1.36813e+06		11.6336	193340	1.19094e+06
11.6632	397176	1.41993e+06		11.6632	317040	1.34206e+06		11.6632	277374	1.24523e+06		11.6632	263873	1.2813e+06		11.6632	189564	1.22775e+06
11.6928	391728	1.45554e+06		11.6928	307531	1.24004e+06		11.6928	279347	1.29424e+06		11.6928	261442	1.3009e+06		11.6928	187196	1.16943e+06
11.7224	386939	1.21825e+06		11.7224	299044	1.20654e+06		11.7224	270180	1.23924e+06		11.7224	259509	1.26997e+06		11.7224	186898	1.19089e+06
11.752	383547	1.12528e+06		11.752	293148	1.26031e+06		11.752	269384	1.2208e+06		11.752	252292	1.21622e+06		11.752	182579	1.15581e+06
11.7816	374940	1.42286e+06		11.7816	293746	1.28715e+06		11.7816	265697	1.2093e+06		11.7816	251772	1.23137e+06		11.7816	183062	1.1061e+06
11.8112	369706	1.38818e+06		11.8112	292997	1.18284e+06		11.8112	264068	1.21315e+06		11.8112	245487	1.21956e+06		11.8112	174634	1.0909e+06
11.8408	367539	1.21983e+06		11.8408	283822	1.21206e+06		11.8408	255193	1.18578e+06		11.8408	240731	1.23762e+06		11.8408	174455	1.14477e+06
11.8704	364605	1.41175e+06		11.8704	282318	1.23656e+06		11.8704	251086	1.1543e+06		11.8704	239738	1.16605e+06		11.8704	169820	1.09716e+06
11.9	357051	1.3988e+06		11.9	276975	1.16939e+06		11.9	244862	1.19573e+06		11.9	230636	1.13755e+06		11.9	169280	1.06632e+06
11.9296	351514	1.34254e+06		11.9296	273560	1.12846e+06		11.9296	249232	1.1297e+06		11.9296	230074	1.12174e+06		11.9296	164629	1.01513e+06
11.9592	348511	1.29888e+06		11.9592	278031	1.24285e+06		11.9592	246150	1.16396e+06		11.9592	227887	1.04265e+06		11.9592	163192	995103
11.9888	346326	1.24869e+06		11.9888	264980	1.20753e+06		11.9888	238529	1.1182e+06		11.9888	225297	1.19769e+06		11.9888	159225	1.04147e+06
12.0184	343892	1.22003e+06		12.0184	262558	1.18941e+06		12.0184	235151	1.12653e+06		12.0184	222188	1.11362e+06		12.0184	154215	1.02733e+06
12.048	330054	1.27421e+06		12.048	258380	1.13228e+06		12.048	232558	1.07778e+06		12.048	218931	1.11851e+06		12.048	155859	1.00511e+06
12.0776	341287	1.31079e+06		12.0776	256716	1.10143e+06		12.0776	231887	1.16219e+06		12.0776	215054	1.07626e+06		12.0776	153571	1.0136e+06
12.1072	325360	1.20437e+06		12.1072	257404	1.07557e+06		12.1072	231700	1.07776e+06		12.1072	207473	1.08208e+06		12.1072	148628	927650
12.1368	319160	1.28219e+06		12.1368	244719	1.1318e+06		12.1368	225603	1.10198e+06		12.1368	205335	1.01838e+06		12.1368	150727	944913
12.1664	322523	1.19943e+06		12.1664	251489	1.16294e+06		12.1664	221324	1.07447e+06		12.1664	203954	1.1115e+06		12.1664	147937	936514
12.196	324455	1.18681e+06		12.196	243882	1.11222e+06		12.196	214675	1.0437e+06		12.196	203920	1.06154e+06		12.196	141937	1.027e+06
12.2256	317523	1.2024e+06		12.2256	247439	1.12038e+06		12.2256	214804	988548		12.2256	197687	1.07369e+06		12.2256	144326	971057
12.2552	309693	1.25192e+06		12.2552	237099	1.0532e+06		12.2552	217090	1.00789e+06		12.2552	198955	1.008e+06		12.2552	143132	950124
12.2848	306288	1.24121e+06		12.2848	235584	1.04438e+06		12.2848	206852	1.01046e+06		12.2848	189027	1.03316e+06		12.2848	141158	994562
12.3144	303433	1.16964e+06		12.3144	234854	1.12611e+06		12.3144	202769	1.03855e+06		12.3144	189605	994136		12.3144	138732	887176
12.344	305401	1.12438e+06		12.344	229394	1.09575e+06		12.344	206996	1.01743e+06		12.344	186862	988438		12.344	138104	897980
12.3736	301658	1.17676e+06		12.3736	229626	1.07334e+06		12.3736	204509	973681		12.3736	185502	1.10501e+06		12.3736	135497	912211
12.4032	295830	1.14062e+06		12.4032	224881	1.0501e+06		12.4032	199537	982055		12.4032	185288	1.02873e+06		12.4032	131405	948035
12.4328	293680	1.17213e+06		12.4328	223215	1.01085e+06		12.4328	204341	1.01642e+06		12.4328	186358	1.03989e+06		12.4328	131173	919355
12.4624	291211	1.17857e+06		12.4624	223059	1.03245e+06		12.4624	197269	1.07219e+06		12.4624	178812	1.04097e+06		12.4624	128790	878996
12.492	287392	1.11931e+06		12.492	218637	1.01305e+06		12.492	194173	1.04016e+06		12.492	179827	923871		12.492	128312	823003
12.5216	281901	1.12342e+06		12.5216	223194	1.0822e+06		12.5216	195836	946400		12.5216	180807	938421		12.5216	125991	806370
12.5512	285585	1.08651e+06		12.5512	220837	1.03168e+06		12.5512	193473	940234		12.5512	175797	949934		12.5512	126738	857376
12.5808	283683	1.04976e+06		12.5808	214136	1.03642e+06		12.5808	191856	902244		12.5808	170558	967009		12.5808	125232	883623
12.6104	280881	1.11285e+06		12.6104	213859	1.00689e+06		12.6104	185979	950272		12.6104	170426	1.00297e+06		12.6104	122941	901958
12.64	271069	1.07588e+06		12.64	209155	954980		12.64	189408	974952		12.64	171108	880553		12.64	120969	888952
12.6696	272138	1.13594e+06		12.6696	206243	951966		12.6696	188988	975741		12.6696	168531	903383		12.6696	120427	874137
12.6992	265546	1.08087e+06		12.6992	205984	1.04019e+06		12.6992	185425	984577		12.6992	164386	844819		12.6992	118952	814812
12.7288	267207	1.04403e+06		12.7288	205593	994420		12.7288	181135	949988		12.7288	164061	963262		12.7288	119010	860432
12.7584	267766	1.0297e+06		12.7584	205342	989071		12.7584	180853	905144		12.7584	160495	981493		12.7584	119691	887082
12.788	262160	1.02253e+06		12.788	201807	959535		12.788	177082	915725		12.788	160839	898277		12.788	116768	876846
12.8176	264992	1.1559e+06		12.8176	200142	1.00186e+06		12.8176	173878	950732		12.8176	155245	938822		12.8176	113046	904274
12.8472	257258	1.12135e+06		12.8472	197892	902361		12.8472	174166	958326		12.8472	155566	882283		12.8472	113406	858122
12.8768	254053	1.09005e+06		12.8768	191654	1.03522e+06		12.8768	174259	961238		12.8768	153876	911068		12.8768	112871	863046
12.9064	252806	1.06745e+06		12.9064	190549	999684		12.9064	169408	994934		12.9064	151335	946838		12.9064	110946	862043
12.936	248882	1.04329e+06		12.936	189978	1.00301e+06		12.936	167936	986705		12.936	151438	952808		12.936	109368	886918
12.9656	252895	1.11296e+06		12.9656	185662	1.08752e+06		12.9656	165247	961238		12.9656	149541	972118		12.9656	107885	953317
12.9952	247418	1.11742e+06		12.9952	188982	1.08312e+06		12.9952	163224	1.00312e+06		12.9952	149364	1.01218e+06		12.9952	106501	897535
13.0248	245001	1.16242e+06		13.0248	180222	1.01756e+06		13.0248	164561	1.01222e+06		13.0248	143268	946815		13.0248	106154	950148
13.0544	235794	1.16851e+06		13.0544	180962	1.03443e+06		13.0544	161811	1.04359e+06		13.0544	144842	964578		13.0544	104008	890636
13.084	235907	1.24474e+06		13.084	180874	1.06782e+06		13.084	159151	1.03912e+06		13.084	140530	1.02458e+06		13.084	105027	941323
13.1136	235741	1.24029e+06		13.1136	179009	1.11461e+06		13.1136	157006	1.04615e+06		13.1136	138470	1.06886e+06		13.1136	102776	1.0013e+06
13.1432	236208	1.2728e+06		13.1432	176431	1.13371e+06		13.1432	155756	1.07595e+06		13.1432	140099	1.12483e+06		13.1432	100045	1.1283e+06
13.1728	232053	1.30949e+06		13.1728	173829	1.28457e+06		13.1728	156792	1.13473e+06		13.1728	138231	1.09965e+06		13.1728	98963.2	1.10254e+06
13.2024	230550	1.50343e+06		13.2024	169207	1.21792e+06		13.2024	150873	1.23203e+06		13.2024	136490	1.184e+06		13.2024	99758.5	1.10252e+06
13.232	231853	1.26205e+06		13.232	170532	1.32033e+06		13.232	151213	1.31237e+06		13.232	132473	1.16931e+06		13.232	98574.4	1.18836e+06
13.2616	230999	1.30623e+06		13.2616	168582	1.40667e+06		13.2616	152274	1.40018e+06		13.2616	132828	1.33815e+06		13.2616	98736.8	1.24412e+06
13.2912	226532	1.34098e+06		13.2912	168564	1.60507e+06		13.2912	147596	1.43505e+06		13.2912	129255	1.33865e+06		13.2912	95164.2	1.32223e+06
13.3208	222987	1.37052e+06		13.3208	170971	1.33096e+06		13.3208	145272	1.49536e+06		13.3208	129343	1.48741e+06		13.3208	94966.2	1.52048e+06
13.3504	221915	1.56641e+06		13.3504	167509	1.38666e+06		13.3504	148962	1.63469e+06		13.3504	129096	1.56357e+06		13.3504	93423.6	1.62387e+06
13.38	224140	1.66182e+06		13.38	168292	1.45112e+06		13.38	145399	1.50237e+06		13.38	126874	1.66492e+06		13.38	94530.2	1.79118e+06
13.4096	223422	1.79312e+06		13.4096	166949	1.53021e+06		13.4096	144598	1.50987e+06		13.4096	127541	1.41358e+06		13.4096	94106.2	1.40956e+06
13.4392	218836	1.92239e+06		13.4392	165335	1.63787e+06		13.4392	145607	1.72276e+06		13.4392	125405	1.37229e+06		13.4392	95218.8	1.46007e+06
13.4688	225519	2.05797e+06		13.4688	162320	1.88108e+06		13.4688	145163	1.79584e+06		13.4688	122750	1.57712e+06		13.4688	93900.9	1.50367e+06
13.4984	221351	2.19073e+06		13.4984	162408	1.96575e+06		13.4984	144266	1.74497e+06		13.4984	125578	1.66729e+06		13.4984	92822.2	1.81074e+06
13.528	220510	2.23395e+06		13.528	162793	2.05674e+06		13.528	143974	1.88286e+06		13.528	125850	1.81793e+06		13.528	93484.5	1.77442e+06
13.5576	222228	2.48163e+06		13.5576	158329	2.00017e+06		13.5576	143260	2.00639e+06		13.5576	123530	1.98811e+06		13.5576	92630.8	1.89534e+06
13.5872	215710	2.37372e+06		13.5872	166322	2.02383e+06		13.5872	141396	2.09353e+06		13.5872	125290	1.89559e+06		13.5872	92216.9	1.95102e+06
13.6168	219138	2.39489e+06		13.6168	161444	2.21528e+06		13.6168	144930	2.02784e+06		13.6168	124955	1.86186e+06		13.6168	91150.9	1.90134e+06
13.6464	219855	2.47047e+06		13.6464	163546	2.20722e+06		13.6464	142436	2.0863e+06		13.6464	121827	2.05168e+06		13.6464	90489.6	1.91866e+06
13.676	216593	2.4715e+06		13.676	158030	2.34549e+06		13.676	140437	2.1362e+06		13.676	122186	2.06494e+06		13.676	89051.9	2.01604e+06
13.7056	217365	2.47407e+06		13.7056	160578	2.34908e+06		13.7056	142256	2.02989e+06		13.7056	122024	2.1492e+06		13.7056	86985.6	2.02879e+06
13.7352	220925	2.57014e+06		13.7352	158473	2.25727e+06		13.7352	138737	2.12497e+06		13.7352	120925	2.17287e+06		13.7352	89261.2	2.02267e+06
13.7648	218339	2.60439e+06		13.7648	158370	2.20081e+06		13.7648	138213	2.16381e+06		13.7648	121093	2.25148e+06		13.7648	89063.4	1.99984e+06
13.7944	220977	2.62826e+06		13.7944	157258	2.04619e+06		13.7944	141063	2.14069e+06		13.7944	123793	2.11605e+06		13.7944	87074.2	1.95158e+06
13.824	219383	2.42143e+06		13.824	157503	2.31827e+06		13.824	138058	2.07273e+06		13.824	122316	2.08035e+06		13.824	88335.5	1.83526e+06
13.8536	218212	2.49339e+06		13.8536	155804	2.21129e+06		13.8536	140230	2.04841e+06		13.8536	119333	2.18071e+06		13.8536	85409.2	1.88723e+06
13.8832	218343	2.28602e+06		13.8832	157695	2.20921e+06		13.8832	137812	1.91246e+06		13.8832	118507	2.19362e+06		13.8832	86125.4	1.96515e+06
[truncated: 741 more rows]

## Sheet: Figure 3 Analysis
ZINC	Zn8.3	Zn8.6	Zn14.8	Zn15.8	Zn16.4	Zn17.2	Zn18.6	Zn21.0
[truncated: 82 more rows]

[truncated: 14 more sheets: Figure 4 Data, Figure 4 Analysis, Figure 5 Data, Figure 5 Analysis, Figure 5 Standards Analysis, Figure 6 Data, Figure 6 Analysis, Figure S2, Figure S3, Figure S3 Analysis, Figure S4, Figure S4 Analysis Cyt10, Figure S4 Analsysis Cyt100, Figure S5]
